# Supplementary material for: Effects of Mesobiliverdin IXα-Enriched Microalgae Feed on Gut Health and Microbiota of Broilers
Source: Front Vet Sci. 2021 Jan 20;7:586813. doi: 10.3389/fvets.2020.586813 (PMC7854538; doi:10.3389/fvets.2020.586813)
Supplement: Supplementary file 1 [file Data_Sheet_1.XLS]

#OTU_num	AH1	AH2	AH3	AH4	AH5	AL1	AL2	AL3	AL4	AL5	B1	B2	B3	B4	B5	D1	D2	D3	D4	D5	MBVH1	MBVH2	MBVH3	MBVH4	MBVH5	MBVL1	MBVL2	MBVL3	MBVL4	MBVL5	taxonomy
OTU_1	0.077802849	0.078245288	0.178435537	0.176444562	0.016259623	0.008649677	0.069706221	0.300238917	0.213786391	0.001813999	0.297517919	0.299730112	0.116803823	0.104880099	0.010087603	0.011260065	0.046832139	0.114879214	0.022807716	0.001349438	0.287563048	0.076010972	0.233895231	0.114171312	0.003207681	0.232811256	0.237589594	0.208278028	0.069905318	0.13985488	k__Bacteria; p__Bacteroidetes; c__Bacteroidia; o__Bacteroidales; f__Barnesiellaceae; g__Barnesiella; s__
OTU_2	0.023913813	0.042717459	0.041036191	0.013627113	0.013273162	0.003694363	0.056123352	0.002920096	0.055393328	0.00263251	0.009047872	0.00400407	0.02685603	0.005972923	0.01165826	0.012786479	0.010087603	0.020507035	0.000243341	0.013339527	0.006946288	0.001924608	0.008605433	0.120232723	0.013428015	0.000420317	0.00833997	0.020263693	0.105388904	0.03451022	k__Bacteria; p__Firmicutes; c__Clostridia; o__Clostridiales; f__Ruminococcaceae; g__Faecalibacterium; s__
OTU_3	0.043956287	0.0317671	0.03108132	0.025528714	0.004667729	0.04581453	0.042429873	0.084196089	0.070392001	0.035903902	0.032076807	0.030793735	0.054508451	0.019201841	0.072117512	0.059618618	0.066985223	0.050039819	0.097911689	0.082050261	0.066056101	0.066144589	0.040637997	0.025860543	0.000376073	0.08866472	0.191089284	0.023073179	0.091363596	0.018361207	k__Bacteria; p__Bacteroidetes; c__Bacteroidia; o__Bacteroidales; f__Bacteroidaceae; g__Bacteroides; s__Bacteroides_dorei
OTU_4	0.008052385	0.033315636	0.014113795	0.13722237	0.064839395	0.126537475	0.005132289	0.000199097	0.154543846	0.03382444	0.193345722	0.054242987	0.09974781	0.010264578	0.102358198	0.009047872	0.064972126	0.158083355	0.152088311	0.05826918	0.028006371	0.032983807	0.012078577	0.005995045	0.010176091	8.85E-05	0.015286258	0.010530042	0.045925139	0.046433944	k__Bacteria; p__Bacteroidetes; c__Bacteroidia; o__Bacteroidales; f__Bacteroidaceae; g__Bacteroides; s__Bacteroides_uniformis
OTU_5	0.052937793	0.003650119	0.017963012	0.001194585	0.021015839	0.002079462	0.001791877	0.043204141	0.004424387	0.029621272	0.001061853	0.014910185	0.005574728	0.003605876	0.001460048	0.029200956	0.042142288	0.013494381	0.002986461	0.069219538	0.005021679	0.018825768	0.026833909	0.028094859	0.019688523	0.014047429	0.027143616	0.06981683	0.027143616	0.017852402	k__Bacteria; p__Firmicutes; c__Bacilli; o__Lactobacillales; f__Lactobacillaceae; g__Lactobacillus
OTU_6	0.051278648	0.023515618	0.041876825	0.023847447	0.005331387	0.177484293	0.003937705	0.028116981	0.056809132	0.147641802	0.095434032	0.016038404	0.051566233	0.026258738	0.01862667	0.00548624	0.005641094	0.002300681	0.011016724	0.007189629	0.068799221	0.00913636	0.046411822	0.033315636	0.006348996	0.082028139	0.041633484	0.138129369	0.006813556	0.016724184	k__Bacteria; p__Bacteroidetes; c__Bacteroidia; o__Bacteroidales; f__Bacteroidaceae; g__Bacteroides; s__Bacteroides_fragilis
OTU_7	0.023471374	0.008782409	0.014113795	0.000906999	0.036279975	0.002322803	0.01862667	0.007056898	0.000707902	0.006769312	0.002322803	0.014003186	0.000663658	0.004269534	0.003561632	0.001681267	0.000597292	0.004070436	0.003185559	0.000486683	0.048778	0.052827183	0.020883108	0.066896735	0.050703478	0.035572073	0.012321918	0.010773383	0.007897531	0.09882	k__Bacteria; p__Firmicutes; c__Bacilli; o__Lactobacillales; f__Lactobacillaceae; g__Lactobacillus; s__Lactobacillus_salivarius
OTU_8	0.050681356	0.001393682	0.002610388	0.047363065	0.018914255	0.000641536	0.000641536	0.048889479	0.000641536	0.024533227	0.00982214	0.050637112	0.020042474	0.025064154	0.033470489	0.131780373	0.002013096	0.000154854	0.038027608	0.006879922	0.000420317	0.000331829	0.000641536	0.012255553	0.00068578	0.000132732	0.000221219	0.000265463	0.000663658	0.018029378	k__Bacteria; p__Firmicutes; c__Negativicutes; o__Selenomonadales; f__Acidaminococcaceae; g__Phascolarctobacterium
OTU_9	2.21E-05	0.02364835	0.006348996	4.42E-05	0	4.42E-05	2.21E-05	2.21E-05	2.21E-05	0.014954429	4.42E-05	0	8.85E-05	0	2.21E-05	0	0.249469074	0.08306787	4.42E-05	2.21E-05	2.21E-05	6.64E-05	0.037872755	2.21E-05	0	2.21E-05	2.21E-05	0.043226263	0.048270065	2.21E-05	k__Bacteria; p__Firmicutes; c__Negativicutes; o__Selenomonadales; f__Acidaminococcaceae; g__Phascolarctobacterium; s__
OTU_10	0.001681267	0.00011061	8.85E-05	2.21E-05	0.276656933	0.000287585	0	2.21E-05	6.64E-05	0.085611893	0	0	0	0	0	0	2.21E-05	2.21E-05	0.010906115	0.112976728	0	4.42E-05	6.64E-05	6.64E-05	0.327802849	8.85E-05	4.42E-05	0.000132732	2.21E-05	6.64E-05	k__Bacteria; p__Bacteroidetes; c__Bacteroidia; o__Bacteroidales; f__Barnesiellaceae; g__Barnesiella; s__
OTU_11	6.64E-05	0.017011769	0.039576144	0.03256349	0.009910627	0.038558535	0.018272719	0.003738607	0.002101584	0.021214937	6.64E-05	0.00011061	0.026126007	0.056189718	0.024024423	6.64E-05	0.013007698	0.041345899	0.030815857	0.000530926	6.64E-05	2.21E-05	0.018073622	0.018648792	0.000530926	0.007853287	0.003406778	0.004424387	0.002964339	0.014003186	k__Bacteria; p__Bacteroidetes; c__Bacteroidia; o__Bacteroidales; f__Barnesiellaceae; g__Coprobacter; s__
OTU_12	0.004136802	0.004247412	0.006039289	0.011060968	0.010795505	0.007609946	0.021812229	0.005441996	0.003893461	0.005818069	0.001349438	0.030550394	0.028891249	0.011260065	0.031966198	0.007897531	0.015706575	0.030041589	0.005265021	0.044819043	0.017542695	0.01645872	0.007189629	0.010485798	0.014246527	0.009556676	0.006902044	0.015441111	0.028957614	0.006216264	k__Bacteria; p__Firmicutes; c__Clostridia; o__Clostridiales; f__Lachnospiraceae
OTU_13	0.005397752	0.004955314	0.018427573	0.004534997	0.005198655	0.004402265	0.016436599	0.004534997	0.001990974	0.004645607	0.002234316	0.003451022	0.001637023	0.002079462	0.039222193	0.02090523	0.024157154	0.009313335	0.098575347	0.057649766	0.00971153	0.010043359	0.005663216	0.003650119	0.00331829	0.00548624	0.020418547	0.000353951	0.002389169	0.020971595	k__Bacteria; p__Firmicutes; c__Clostridia; o__Clostridiales; f__Lachnospiraceae; g__GCA_900066575; s__
OTU_14	0.043226263	0.02982037	0.000862756	0.044089019	4.42E-05	0.059131935	0.066056101	0.000265463	0.000884877	0.028404566	2.21E-05	0	0.001504292	0.001437926	0	6.64E-05	4.42E-05	0	0	0.000132732	6.64E-05	8.85E-05	0.001902487	0.02021945	0.002278559	8.85E-05	8.85E-05	0.037054243	0.000221219	4.42E-05	k__Bacteria; p__Firmicutes; c__Clostridia; o__Clostridiales; f__Ruminococcaceae; g__Ruminococcaceae_UCG_014; s__
OTU_15	0.029864614	0.033514733	0.008583311	0.050039819	0.029643394	0.00891514	0.013206796	0.01519777	0.007809043	0.010353066	0.001725511	0.011525529	0.005729581	0.007167507	0.011215822	0.168746129	0.042341386	0.004955314	0.026546323	0.062472348	0.003804973	0.051853818	0.021922839	0.019644279	0.045504823	0.011724626	0.009158482	0.025749934	0.040637997	0.009446067	k__Bacteria; p__Firmicutes; c__Clostridia; o__Clostridiales; f__Lachnospiraceae; g__[Ruminococcus]_torques_group
OTU_16	0.018715158	0.005309265	0.024444739	4.42E-05	6.64E-05	2.21E-05	0.000132732	8.85E-05	0.000199097	0	0.051455623	0.000353951	0.000376073	0.000442439	0.051610477	0.00011061	0.00011061	0.00011061	4.42E-05	2.21E-05	2.21E-05	0.027940005	0.00216795	0.002123706	0	0.044597823	0.000331829	2.21E-05	0.000176975	4.42E-05	k__Bacteria; p__Firmicutes; c__Clostridia; o__Clostridiales; f__Clostridiales_vadinBB60_group; g__; s__
OTU_17	6.64E-05	0.094128838	0.088974427	0.000154854	6.64E-05	2.21E-05	4.42E-05	8.85E-05	0.000331829	6.64E-05	0.000176975	0.00011061	0.000221219	0.149433678	0.104282807	0.000176975	0.000199097	0.000221219	0.00011061	8.85E-05	4.42E-05	2.21E-05	2.21E-05	2.21E-05	0	4.42E-05	0	2.21E-05	0.000132732	4.42E-05	k__Bacteria; p__Bacteroidetes; c__Bacteroidia; o__Bacteroidales; f__Marinifilaceae; g__Odoribacter; s__Culturomica_massiliensis
OTU_18	0.001083975	0.009999115	0.014755331	0.056079108	0.006658703	0.045482701	0.000442439	0.000906999	0.010751261	0.00011061	0.032364393	0.000176975	0.030484028	0.045416335	0.000331829	0.00011061	8.85E-05	0.000929121	2.21E-05	0.017432086	0.005685338	0.000287585	0.000154854	0.012100699	2.21E-05	0	0	0.00079639	8.85E-05	0.003207681	k__Bacteria; p__Firmicutes; c__Clostridia; o__Clostridiales; f__Clostridiales_vadinBB60_group; g__; s__
OTU_19	0.017586939	0.009158482	0.015795062	0.016879037	0.01256526	0.00148217	0.050172551	0.013096186	0.003362534	0.01816211	0.009733652	0.056632156	0.017498451	0.013273162	0.011923724	0.036191487	0.025727812	0.014777453	0.00216795	0.006990532	0.023935935	0.029311565	0.015485355	0.002433413	0.019821255	0.007698434	0.003827095	0.007300239	0.004822582	0.016259623	k__Bacteria; p__Firmicutes; c__Clostridia; o__Clostridiales; f__Lachnospiraceae; g__Shuttleworthia; s__
OTU_20	2.21E-05	0.01245465	0	2.21E-05	0.000840634	2.21E-05	2.21E-05	0.000176975	0	0.036700292	8.85E-05	2.21E-05	0.032320149	0.08432882	2.21E-05	2.21E-05	0.00068578	0.016901159	8.85E-05	2.21E-05	0.008671799	6.64E-05	0.02479869	0	2.21E-05	4.42E-05	0	0	0.002455535	0	k__Bacteria; p__Bacteroidetes; c__Bacteroidia; o__Bacteroidales; f__Tannerellaceae; g__Parabacteroides; s__
OTU_21	0.003716485	0.009645164	0.003627998	0.001349438	0.008539067	0.004181046	0.009069994	0.008030263	0.003274047	0.00548624	0.002212194	0.008870896	0.008716043	0.002013096	0.012476772	0.009158482	0.009490311	0.008671799	0.006658703	0.001725511	0.010795505	0.011857358	0.007875409	0.003583754	0.007101141	0.003495266	0.013184674	0.006902044	0.018980621	0.010419432	k__Bacteria; p__Firmicutes; c__Clostridia; o__Clostridiales; f__Lachnospiraceae
OTU_22	0.007322361	0.011016724	0.012233431	0.001681267	0.006636581	0.012587382	0.010131847	0.005198655	0.001437926	0.006304752	0.003738607	0.002610388	0.004534997	0.0068578	0.006371118	0.009224847	0.006548093	0.008030263	0.010065481	0.018715158	0.013184674	0.006348996	0.005751703	0.011591895	0.007410849	0.008207238	0.011237944	0.001637023	0.005729581	0.007676312	k__Bacteria; p__Firmicutes; c__Clostridia; o__Clostridiales; f__Ruminococcaceae; g__Ruminiclostridium_9; s__
OTU_23	0.011370675	0.010596407	0.005287143	0.001083975	0.002079462	0.009755774	0.0111937	0.000442439	0.002875852	0.001990974	0.007720556	0.024710203	0.00011061	0.003008583	0.002300681	0	6.64E-05	0.016547208	4.42E-05	2.21E-05	0.005110167	0.002787364	0.011901602	0.014467746	0.008583311	0.000376073	0.001017609	0.008981506	0.000176975	0.000154854	k__Bacteria; p__Firmicutes; c__Clostridia; o__Clostridiales; f__Ruminococcaceae; g__Ruminococcaceae_UCG_014; s__
OTU_24	0.001659145	0.001061853	0.000442439	0.001415804	0.002920096	0.003650119	0.004711972	0.004756216	0.003915583	0.001725511	0.00263251	0.004048314	0.001681267	0.001769755	0.009069994	0.014091673	0.014910185	0.008207238	0.025196885	0.006747191	0.00913636	0.006459605	0.004313778	0.002698876	0.001813999	0.004490753	0.000774268	0.004557119	0.002123706	0.006725069	k__Bacteria; p__Firmicutes; c__Clostridia; o__Clostridiales; f__Ruminococcaceae; g__DTU089; s__
OTU_25	0.000287585	0.002477657	0.000752146	0.000287585	0.01176887	0.000774268	0.000973365	0.003229803	0.00126095	0.007897531	0.005818069	0.007565702	0.00148217	0.006924166	0.008826653	0.004070436	0.006238386	0.000464561	0	2.21E-05	0.018980621	0.000553048	0.021192815	0.000707902	0.000420317	0.00011061	0.01245465	0.002787364	0.003782851	0.000508805	k__Bacteria; p__Firmicutes; c__Clostridia; o__Clostridiales; f__Ruminococcaceae; g__Faecalibacterium; s__
OTU_26	0.007919653	0.004335899	0.002942218	0.001083975	0.001504292	0.001415804	0.00274312	0.000730024	0.001791877	0.002145828	0.000353951	0.000442439	0.007853287	0.000774268	0.00902575	0.003052827	0.028647907	0.015662331	0.037297584	0.008052385	0.000508805	0.001194585	0.003008583	0.003406778	0.002035218	0.005574728	0.017188744	0.001128219	0.021015839	0.001990974	k__Bacteria; p__Proteobacteria; c__Gammaproteobacteria; o__Enterobacteriales; f__Enterobacteriaceae; g__Escherichia_Shigella
OTU_27	0.013361649	0.003915583	0.003893461	0.001769755	0.012012211	0.005618972	0.01645872	0.014910185	0.005309265	0.008870896	0.003716485	0.019777011	0.012786479	0.004866826	0.014755331	0.015662331	0.017697549	0.008251482	0.002920096	0.005043801	0.009246969	0.008716043	0.008118751	0.007521458	0.008494823	0.004424387	0.003561632	0.007521458	0.009844262	0.004866826	k__Bacteria; p__Firmicutes; c__Clostridia; o__Clostridiales; f__Lachnospiraceae
OTU_28	8.85E-05	2.21E-05	2.21E-05	2.21E-05	0.022409521	0.000154854	0.000199097	2.21E-05	0.00011061	0.077271923	4.42E-05	2.21E-05	0.000154854	6.64E-05	4.42E-05	6.64E-05	8.85E-05	4.42E-05	0.00011061	8.85E-05	4.42E-05	0.000132732	6.64E-05	0.000221219	0.003782851	0	8.85E-05	2.21E-05	0.00057517	0.000221219	k__Bacteria; p__Bacteroidetes; c__Bacteroidia; o__Bacteroidales; f__Rikenellaceae; g__Alistipes; s__
OTU_29	0.006614459	0.006702947	0.002676754	0.017786037	0.003650119	0.01440138	0.022564375	0.003804973	0.000929121	0.000818512	0.021967083	0.016746306	0.009976993	0.004844704	0.010618529	0.007609946	0.001592779	0.005884435	0.023360765	0.015817184	0.004645607	0.003561632	0.00331829	0.003097071	0.014025307	0.004181046	0.007919653	0.002433413	0.016834793	0.00468985	k__Bacteria; p__Firmicutes; c__Clostridia; o__Clostridiales; f__Ruminococcaceae; g__Butyricicoccus; s__
OTU_30	0.010065481	0.001083975	8.85E-05	0.000176975	0	0.003959827	0.000353951	0.020728254	0.054707548	0.057561278	0.000154854	8.85E-05	0.004888948	0.012211309	0.000376073	0.000176975	0.000176975	8.85E-05	6.64E-05	0.000176975	0.041987435	0.014158039	0.004955314	0.000176975	0.000243341	0.001017609	0.000176975	4.42E-05	0.000597292	0.004358021	k__Bacteria; p__Bacteroidetes; c__Bacteroidia; o__Bacteroidales; f__Rikenellaceae; g__Alistipes; s__
OTU_31	0.003716485	0.013958942	0.015507477	0.032607734	0.000243341	0.014224405	0.000398195	0.002411291	0.001614901	0.004667729	0.020971595	0.000287585	2.21E-05	0.013383771	0.000597292	6.64E-05	4.42E-05	2.21E-05	4.42E-05	4.42E-05	0.000176975	0.005441996	0.007034776	0.007809043	8.85E-05	0.00285373	0.002676754	0.015219892	0.000353951	0.001725511	k__Bacteria; p__Firmicutes; c__Bacilli; o__Bacillales; f__Bacillaceae
OTU_32	0.005441996	0.000486683	0.004181046	0.001106097	0.006725069	0.000486683	0.005530484	0.006437483	0.001327316	0.000508805	0.000243341	0.008185116	0.002212194	0.000597292	0.007300239	0.000199097	0.023161667	0.041390142	0	0.016303867	0.004999558	0.012299796	0.002212194	0.001083975	0.014069551	0.000353951	0.00011061	0.00137156	0.003008583	0.001238828	k__Bacteria; p__Firmicutes; c__Clostridia; o__Clostridiales; f__Ruminococcaceae; g__Ruminococcaceae_UCG_014; s__
OTU_33	0.00216795	0.00833997	0.000331829	0.032275905	0.000508805	0.017852402	0.005088045	0.002588267	0.000730024	0.000287585	0.000995487	0.000243341	0.008472702	0.006636581	0.00194673	0.007786922	0.004269534	0.003052827	0.001548536	0.009645164	0.00068578	0.008583311	0.003937705	0.003760729	0.003274047	0.006326874	0.010906115	0.003473144	0.000154854	0.002521901	k__Bacteria; p__Firmicutes; c__Clostridia; o__Clostridiales; f__Ruminococcaceae
OTU_34	0.005906557	0.004380143	0.004645607	0.00079639	0.005088045	0.000199097	0.020883108	0.002145828	0.001637023	0.004822582	0.000376073	0.003340412	0.008826653	0.013206796	0.003517388	0.01667994	0.006348996	0.004335899	0.004203168	0.003827095	0.004358021	0.004888948	0.001172463	0.001791877	0.005397752	0.009645164	0.004557119	0.003871339	0.001990974	0.002765242	k__Bacteria; p__Proteobacteria; c__Deltaproteobacteria; o__Desulfovibrionales; f__Desulfovibrionaceae; g__Bilophila; s__
OTU_35	0.028028493	0.001880365	0.004070436	0.00011061	0.002389169	0.000508805	0.000265463	0.000265463	0.000464561	0.002964339	0.007101141	0.000353951	0.000641536	0.000398195	0.00011061	0.000309707	0.000486683	0.000176975	6.64E-05	0.000353951	0.000752146	0.042584727	0.000663658	0.000353951	0.000154854	0.00068578	0.000309707	0.000265463	0.003384656	0.000132732	k__Bacteria; p__Firmicutes; c__Bacilli; o__Lactobacillales; f__Streptococcaceae; g__Streptococcus; s__Streptococcus_gallolyticus_subsp_macedonicus
OTU_36	0.002544023	0.011016724	0.010729139	0.000420317	0.019157597	0.000132732	0.000309707	0.006548093	0.002123706	0.001924608	0.002809486	2.21E-05	0.002344925	0.002566145	0.004424387	0.000199097	0.000199097	0.004291656	4.42E-05	0.002787364	0.000376073	0.001614901	0.005419874	0.00468985	0	0.015595965	0.002101584	6.64E-05	0.000730024	0.012985576	k__Bacteria; p__Firmicutes; c__Clostridia; o__Clostridiales; f__Ruminococcaceae; g__Ruminococcaceae_UCG_005; s__
OTU_37	0.002300681	0.000862756	0.00079639	0.00148217	0.001637023	0.000420317	0.001083975	0.004623485	0.00216795	0.007698434	0.000176975	4.42E-05	0.002300681	0.002411291	0.00468985	0.000331829	0.00126095	0.001614901	0.019069109	0.026612689	0.003451022	0.002787364	0.000906999	0.001570657	0.000442439	0.008207238	0.001039731	0.001194585	0.003561632	0.001924608	k__Bacteria; p__Bacteroidetes; c__Bacteroidia; o__Bacteroidales; f__Barnesiellaceae; g__Coprobacter; s__
OTU_38	0.001725511	0.002101584	0.003384656	0.003981949	0.004247412	0.007477214	0.005862313	0.002698876	0.001017609	0.00057517	0.000973365	0.001592779	0.00205734	0.002897974	0.019644279	0.004534997	0.002190072	0.003517388	0.008140872	0.009114238	0.003229803	0.000929121	0.001924608	0.002013096	0.002676754	0.004070436	0.001548536	0.002234316	0.002920096	0.002278559	k__Bacteria; p__Firmicutes; c__Clostridia; o__Clostridiales; f__Ruminococcaceae; g__Ruminiclostridium_5; s__
OTU_39	0.014003186	0.00011061	0.000199097	2.21E-05	2.21E-05	0.005397752	2.21E-05	0	0.063888151	8.85E-05	0.003207681	6.64E-05	0.000154854	0	6.64E-05	0	0.000176975	0	0	2.21E-05	0.000663658	0.00057517	0	0	0	2.21E-05	0	0.001061853	0	0	k__Bacteria; p__Bacteroidetes; c__Bacteroidia; o__Bacteroidales; f__Rikenellaceae; g__Alistipes; s__
OTU_40	0.02982037	0.03039554	0.009932749	0.005287143	0.026015397	0.001968852	0.008561189	0.002964339	0.002499779	0.001637023	0.001349438	0.004844704	0.001725511	0.001106097	0.004203168	0.077758605	0.032917441	0.022807716	0.123484647	0.016038404	0.001902487	0.03451022	0.01873728	0.007233873	0.02787364	0.001504292	0.007189629	0.008362092	0.029068224	0.026944518	k__Bacteria; p__Firmicutes; c__Clostridia; o__Clostridiales; f__Lachnospiraceae
OTU_41	0.00137156	0.001902487	0.002145828	0.00559685	0.010043359	0.001747633	0.003583754	0.005242899	0.002787364	0.001393682	0.002986461	0.003097071	0.010640651	0.00400407	0.005530484	0.027276347	0.006946288	0.003627998	0.040239802	0.023228033	0.007455092	0.00480046	0.003827095	0.001614901	0.000752146	0.003495266	0.00194673	0.001106097	0.001216706	0.004734094	k__Bacteria; p__Firmicutes; c__Clostridia; o__Clostridiales; f__Clostridiales_vadinBB60_group; g__; s__
OTU_42	0.004667729	0.002588267	0.003141315	0.002875852	0.003251925	0.001548536	0.00285373	0.001592779	0.000243341	0.000353951	0.00068578	0.001460048	0.002875852	0.003738607	0.002676754	0.001813999	0.000818512	0.002367047	0.003229803	0.0034289	0.000973365	0.007211751	0.00480046	0.001725511	0.009202725	0.000353951	0.001083975	0.001836121	0.004335899	0.009224847	k__Bacteria; p__Firmicutes; c__Clostridia; o__Clostridiales; f__Lachnospiraceae; g__Sellimonas; s__
OTU_43	0.005685338	0.005021679	0.003849217	0.010994602	0.00400407	0.005928679	0.005840191	0.003296168	0.000862756	0.000774268	0.001415804	0.003406778	0.010950358	0.002013096	0.013273162	0.000221219	0.001061853	0.004490753	0.000884877	0.000442439	0.003782851	0.005198655	0.007720556	0.003871339	0.009689408	0.001880365	0.001880365	0.010861871	0.00960092	0.000663658	k__Bacteria; p__Firmicutes; c__Clostridia; o__Clostridiales; f__Ruminococcaceae
OTU_44	0.006194142	0.000707902	0.006592337	0.000619414	0.003760729	0.001637023	0.005663216	0.026347226	0.001659145	0.005132289	0.000154854	0.001349438	0.014556234	0.000530926	0.006747191	4.42E-05	0.006260508	0.000420317	0.000508805	0.000619414	0.001128219	0.008738165	0.004092558	0.002278559	0.001017609	0.007410849	0.054132378	0.003672241	0.000884877	0.007941775	k__Bacteria; p__Firmicutes; c__Clostridia; o__Clostridiales; f__Lachnospiraceae; g__Tyzzerella; s__
OTU_45	2.21E-05	0.00617202	0.00468985	0.001880365	0.009755774	0.000619414	0.00331829	0.003760729	0.002079462	0.005132289	0.001039731	0.004136802	6.64E-05	2.21E-05	0.001637023	2.21E-05	2.21E-05	4.42E-05	2.21E-05	6.64E-05	0.002698876	0.002875852	4.42E-05	0.001990974	0.002433413	0.009423945	0.00205734	0.003274047	0.000486683	0.002986461	k__Bacteria; p__Firmicutes; c__Clostridia; o__Clostridiales; f__Ruminococcaceae; g__[Eubacterium]_coprostanoligenes_group; s__
OTU_46	0.002566145	0.00194673	0.001703389	0.00068578	0.002521901	0.000508805	0.007698434	0.002145828	0.001017609	0.001526414	0.00148217	0.003296168	0.003008583	0.00079639	0.005574728	0.000132732	0.000287585	0.002831608	8.85E-05	0.002566145	0.002433413	0.00411468	0.001238828	0.005043801	0.001924608	0.00205734	0.005884435	0.002123706	0.002234316	0.006902044	k__Bacteria; p__Firmicutes; c__Clostridia; o__Clostridiales; f__Lachnospiraceae
OTU_47	0	0	0	0	0.000442439	0	0	0	0	2.21E-05	0	0	0.005574728	2.21E-05	0.00011061	0	0	0	0	2.21E-05	0.000376073	0.004335899	0	2.21E-05	0.042186532	0	0	0	0	0.034333245	k__Bacteria; p__Firmicutes; c__Negativicutes; o__Selenomonadales; f__Veillonellaceae; g__Megamonas; s__
OTU_48	0.00057517	0.025351739	0.000309707	0.00079639	0.000995487	0.00126095	0.000199097	0	0.000265463	0.000221219	0.000265463	0.000486683	0.001703389	0.000398195	0.000287585	0.000132732	2.21E-05	0	0	0.000154854	0.000641536	0.000486683	0.000840634	0.000221219	0.012144943	0.00011061	0.000929121	0.009446067	8.85E-05	0.000331829	k__Bacteria; p__Firmicutes; c__Clostridia; o__Clostridiales; f__Peptostreptococcaceae; g__Romboutsia; s__
OTU_49	0.003627998	0.000663658	0.000376073	0.002344925	0.003650119	0.001083975	0.002499779	0.003583754	0.001216706	0.002831608	0.003274047	0.009667286	0.003738607	0.001968852	0.001637023	0.000199097	0.000132732	2.21E-05	2.21E-05	8.85E-05	0.00068578	0.000243341	0.005818069	0.002610388	0.002875852	0.004247412	0.003738607	0.00491107	0.000818512	0.000995487	k__Bacteria; p__Firmicutes; c__Clostridia; o__Clostridiales; f__Ruminococcaceae; g__Ruminococcaceae_UCG_014; s__unidentified_rumen_bacterium_JW32
OTU_50	0.001747633	0.000995487	0.00068578	0.001349438	0.001061853	0	0	0.004335899	0.002698876	0.002013096	0.007786922	0.004468631	0.002698876	0.007455092	0.004645607	0.000287585	0.000597292	0.000530926	0.004247412	0.000420317	0.000376073	0.002367047	0.001504292	0.002190072	0	0.000929121	0.002344925	0.001858243	0.000376073	0.001813999	k__Bacteria; p__Bacteroidetes; c__Bacteroidia; o__Bacteroidales; f__Rikenellaceae; g__Alistipes; s__
OTU_51	0.001990974	0.004756216	0.010021237	0.002101584	0.009976993	0.000486683	0.002212194	0.003694363	0.001526414	0.007255995	0.003340412	0.010928236	0.001813999	0.001327316	0.001968852	0.000265463	8.85E-05	0.000309707	4.42E-05	0.003738607	0.021192815	0.011857358	0.004380143	0.0068578	0.005840191	0.001460048	0.001106097	0.004999558	0.000154854	0.001703389	k__Bacteria; p__Firmicutes; c__Clostridia; o__Clostridiales; f__Lachnospiraceae; g__Lachnospiraceae_NK4A136_group; s__
OTU_52	0.001526414	0.001172463	0.001460048	0.001725511	0.002477657	0.00194673	0.001083975	0.000663658	0.00079639	0.008671799	0.000398195	0.008671799	0.000774268	0.000730024	0.000730024	0	0	0.000199097	0	0	0.000331829	0.005663216	0.002942218	0.002920096	0.000464561	0.004933192	0.000243341	0.000508805	0	0.001039731	k__Bacteria; p__Firmicutes; c__Clostridia; o__Clostridiales; f__Ruminococcaceae; g__Ruminococcaceae_UCG_014; s__
OTU_53	0.000929121	0.004711972	0.003008583	0	0.005574728	0.00353951	8.85E-05	0.002322803	0.006017167	0.002544023	0.000132732	0	0.008693921	0.00285373	2.21E-05	0	4.42E-05	2.21E-05	0	0	0	8.85E-05	4.42E-05	0.007167507	2.21E-05	0.003451022	6.64E-05	4.42E-05	0	0.008782409	k__Bacteria; p__Firmicutes; c__Clostridia; o__Clostridiales; f__Ruminococcaceae
OTU_54	0.00057517	0.00011061	0.000132732	0	0	4.42E-05	0	0	2.21E-05	2.21E-05	0.00011061	6.64E-05	2.21E-05	8.85E-05	6.64E-05	2.21E-05	8.85E-05	0	4.42E-05	0	6.64E-05	0.02559508	0.000730024	0.000132732	2.21E-05	0.003362534	0.018383329	0	0.000420317	0.000398195	k__Bacteria; p__Firmicutes; c__Bacilli; o__Lactobacillales; f__Lactobacillaceae; g__Lactobacillus
OTU_55	0.001614901	0.002322803	0.000862756	0.001216706	0.00148217	0.000265463	0.002566145	0.000663658	0.000530926	0.003495266	6.64E-05	0.001393682	0.002079462	0.00068578	0.001902487	0.008693921	0.005242899	0.007410849	0.001659145	0.002234316	0.001526414	0.000862756	0.003296168	0.00491107	0.001592779	0.001659145	0.003030705	0.001128219	0.002521901	0.001504292	k__Bacteria; p__Firmicutes; c__Clostridia; o__Clostridiales; f__Ruminococcaceae; g__Negativibacillus; s__
OTU_56	0.007609946	0	2.21E-05	4.42E-05	0.003030705	4.42E-05	0.027608176	0.001747633	0.001836121	6.64E-05	0	0.000243341	0	0.000265463	0.003163437	0.018294841	2.21E-05	0.002787364	0	0.023382886	0.000752146	0.006592337	0.000221219	0.00559685	0.000353951	0.000707902	0	0.002499779	8.85E-05	0.000840634	k__Bacteria; p__Firmicutes; c__Clostridia; o__Clostridiales; f__Ruminococcaceae; g__Ruminococcaceae_UCG_014; s__
OTU_57	0.003163437	0.00400407	0.019777011	2.21E-05	0.006570215	0.018980621	0.000752146	0.000464561	0.001216706	0.001504292	0.000752146	0	0.000840634	0.005995045	0.001592779	0.000774268	0	0.001858243	0	2.21E-05	2.21E-05	0.000132732	0.000707902	0.001504292	0.000132732	0.021170693	0.001990974	2.21E-05	0.000243341	0.008428458	k__Bacteria; p__Firmicutes; c__Clostridia; o__Clostridiales; f__Ruminococcaceae
OTU_58	0.000707902	0.00068578	0.001415804	0.000840634	0.004181046	0.000132732	0.00537563	0.001415804	0.000398195	0.000287585	8.85E-05	0.011437041	0.000906999	0.002676754	0.001393682	0.004579241	0.003229803	0.001437926	0.001327316	0.004380143	0.000265463	0.003052827	0.001659145	0.003296168	0.000508805	0.000287585	0.00011061	2.21E-05	0.000132732	0.002875852	k__Bacteria; p__Firmicutes; c__Clostridia; o__Clostridiales; f__Ruminococcaceae; g__Ruminococcaceae_UCG_014; s__
OTU_59	0.005773825	0.004888948	0.008030263	0.001194585	0.000199097	0.001548536	0.000132732	0.001393682	0.00068578	0.002920096	0.001393682	0.000221219	0.001393682	0.001592779	0.000398195	0	0	0	0	6.64E-05	4.42E-05	0.002964339	0.001061853	0.003229803	2.21E-05	0.004335899	0.005840191	0	0.000154854	0.026944518	k__Bacteria; p__Firmicutes; c__Clostridia; o__Clostridiales; f__Ruminococcaceae
OTU_60	0.001327316	0.001880365	0.001548536	0.002477657	0.001172463	0.001061853	0.000619414	0.000663658	0.000464561	0.001437926	0.000265463	0.000398195	0.002411291	0.000951243	0.003097071	0.008384214	0.000376073	0.004203168	0.00126095	0.005884435	0.000906999	0.001791877	0.000906999	0.001902487	0.004335899	0.000486683	0.000221219	0.001659145	0.000265463	0.002654632	k__Bacteria; p__Firmicutes; c__Clostridia; o__Clostridiales; f__Ruminococcaceae
OTU_61	0.003915583	0.001526414	0.000287585	8.85E-05	0.000265463	0	0.006459605	0.000221219	8.85E-05	8.85E-05	0.000132732	0.000199097	0.000929121	0.000176975	0.000398195	0.001526414	0.000154854	0.001880365	0.00011061	0.003229803	0.000221219	0.001725511	0.002720998	0.000906999	0.006127776	0.000331829	0.000951243	0.00274312	0.000862756	0.005088045	k__Bacteria; p__Firmicutes; c__Clostridia; o__Clostridiales; f__Lachnospiraceae
OTU_62	0	0.001858243	0.001725511	0.00057517	2.21E-05	4.42E-05	0	0.006592337	8.85E-05	0	0	2.21E-05	0.005220777	0.003008583	0.000176975	0	0.007786922	0.002610388	0	0	0.000353951	0.004756216	0.001990974	0.004645607	0	0.002831608	0	0	0.000287585	0.001813999	k__Bacteria; p__Bacteroidetes; c__Bacteroidia; o__Bacteroidales; f__Rikenellaceae; g__Alistipes; s__Alistipes_sp_N15MGS_157
OTU_63	0.00011061	0	0	2.21E-05	0	0	0.006548093	0	2.21E-05	2.21E-05	0	0	0	2.21E-05	0	0.011813114	0.002654632	0.000929121	0.001039731	0.012299796	0	2.21E-05	0	6.64E-05	0	0	0	0	0.000287585	8.85E-05	k__Bacteria; p__Firmicutes; c__Clostridia; o__Clostridiales; f__Ruminococcaceae; g__[Eubacterium]_coprostanoligenes_group; s__
OTU_64	0.000752146	0.028426688	0.001238828	0.000597292	0.000221219	0.003760729	0.002278559	0.000862756	0.000442439	0.000154854	4.42E-05	0.00126095	0.001437926	0.003384656	0.000331829	0.000862756	2.21E-05	0.003384656	2.21E-05	6.64E-05	0.000398195	0.002101584	0.00126095	0.00205734	0.001083975	0.000420317	0.00011061	0.000906999	0.002875852	0.002477657	k__Bacteria; p__Firmicutes; c__Clostridia; o__Clostridiales; f__Ruminococcaceae; g__Ruminococcaceae_UCG_014; s__
OTU_65	0.001083975	0.000442439	0.000862756	0.001614901	0.00057517	0.005618972	6.64E-05	0.001769755	0.000464561	0.002986461	4.42E-05	0	0.001526414	0.003561632	0.000464561	2.21E-05	0	0.000265463	0.001924608	0.000176975	0.001172463	0.000486683	0.001194585	0.000663658	0	0.000752146	0.000818512	0.008716043	0.000309707	0.000818512	k__Bacteria; p__Proteobacteria; c__Alphaproteobacteria; o__Rhodospirillales; f__; g__; s__
OTU_66	0.002964339	0.000376073	0.001061853	0.000884877	0.000132732	0.00057517	0.000154854	0.000553048	4.42E-05	0.000265463	0.000154854	2.21E-05	0.006415361	0.003937705	0.019688523	0.000774268	0.000398195	0	0.002101584	0.000641536	0	0.000243341	0.000199097	0.000132732	0.000154854	8.85E-05	0.00137156	6.64E-05	0.000154854	0.005972923	k__Bacteria; p__Firmicutes; c__Clostridia; o__Clostridiales; f__Ruminococcaceae
OTU_67	6.64E-05	0.000353951	0.00263251	6.64E-05	0.000243341	0.00606141	0	0.00068578	8.85E-05	0.006017167	0.002676754	0.000597292	0.001570657	0.0068578	0.000265463	8.85E-05	2.21E-05	0.000132732	4.42E-05	4.42E-05	0.005464118	0	4.42E-05	0.002322803	0	2.21E-05	0.000774268	0.00263251	0.000154854	0.00468985	k__Bacteria; p__Firmicutes; c__Clostridia; o__Clostridiales; f__Clostridiales_vadinBB60_group; g__; s__
OTU_68	0.002897974	0.004358021	0.005663216	0.002831608	0.00057517	4.42E-05	0.003871339	0.004402265	0.000132732	0.004203168	0.000265463	0.001858243	0.002300681	0.001659145	0.002079462	0.000597292	0.000199097	0.003782851	0	8.85E-05	0.00285373	0.004955314	0.003583754	0.000774268	0.004136802	0.006039289	0.000398195	0.002367047	0.000199097	0.00137156	k__Bacteria; p__Firmicutes; c__Clostridia; o__Clostridiales; f__Lachnospiraceae; g__Shuttleworthia; s__
OTU_69	0.001769755	0.002190072	0.002234316	0.000619414	0.004534997	0.000774268	0.000973365	0.000774268	0.000508805	0.001172463	0.000309707	0.006304752	0.000530926	0.000221219	0.002610388	2.21E-05	2.21E-05	0.004247412	0	0.010131847	0.001460048	0.010153969	0.004291656	0.001238828	0.00194673	0.000995487	0.000553048	6.64E-05	0.000398195	0.008539067	k__Bacteria; p__Firmicutes; c__Clostridia; o__Clostridiales; f__Ruminococcaceae; g__Ruminococcaceae_UCG_014; s__
OTU_70	2.21E-05	2.21E-05	0	6.64E-05	2.21E-05	0.053225378	2.21E-05	2.21E-05	0	4.42E-05	0	0	2.21E-05	2.21E-05	0.003384656	4.42E-05	2.21E-05	0	0	2.21E-05	0	0	0	0	0	2.21E-05	0	0	0	0	k__Bacteria; p__Cyanobacteria; c__Melainabacteria; o__Gastranaerophilales; f__; g__; s__
OTU_71	0.005176533	0.001548536	0.002212194	0.000707902	0.001659145	0.004402265	0.005995045	0.003097071	0.001460048	0.001703389	0.000951243	0.002566145	0.002521901	0.001172463	0.000486683	0.001990974	0.003362534	0.00411468	0.001017609	0.001128219	0.003406778	0.000508805	0.001150341	0.001437926	0.00205734	0.000951243	0.004933192	0.001283072	0.00079639	0.000154854	k__Bacteria; p__Firmicutes; c__Clostridia; o__Clostridiales; f__Ruminococcaceae; g__Oscillibacter; s__
OTU_72	2.21E-05	0.007963897	0.005552606	0.004291656	0.00331829	0.0102867	6.64E-05	0.004247412	0.007875409	0.008981506	0.00617202	0.000353951	0.006702947	0.009844262	6.64E-05	2.21E-05	0.002831608	0.003163437	2.21E-05	6.64E-05	2.21E-05	8.85E-05	0.000752146	0.004358021	0	4.42E-05	0.006260508	0.00537563	0.000309707	2.21E-05	k__Bacteria; p__Bacteroidetes; c__Bacteroidia; o__Bacteroidales; f__Marinifilaceae; g__Odoribacter; s__
OTU_73	0.002256437	0.00148217	0.000663658	0.000265463	0.004512875	0	0.001017609	0.002610388	0.000243341	0.00068578	0.000376073	0.001614901	0.00137156	0.000486683	0.003296168	0	2.21E-05	0.001172463	0	0	0	0.003119193	0.001858243	0.000641536	0.009246969	0.000840634	0.000154854	0.000420317	0.000530926	0.001017609	k__Bacteria; p__Firmicutes; c__Clostridia; o__Clostridiales; f__Defluviitaleaceae; g__Defluviitaleaceae_UCG_011; s__
OTU_74	0.002300681	0.002278559	0.003296168	0.003384656	0.000442439	0.002013096	0.001813999	0.000376073	0.000353951	0.001460048	0.000508805	0.000818512	0.000265463	0.00057517	0.001813999	0.004203168	0.00639324	0.00057517	0.003362534	0.012521016	2.21E-05	0.000265463	0.002544023	0.000707902	0.004203168	0.000199097	0.00126095	0.000840634	0.002654632	0.00148217	k__Bacteria; p__Firmicutes; c__Clostridia; o__Clostridiales; f__Ruminococcaceae; g__Subdoligranulum
OTU_75	2.21E-05	4.42E-05	0.000530926	0	2.21E-05	6.64E-05	4.42E-05	0.003672241	2.21E-05	0.004955314	6.64E-05	0.001880365	2.21E-05	2.21E-05	0.000420317	0	0	0	0	0	0.017011769	0	0.001238828	0.001216706	6.64E-05	2.21E-05	0.001548536	0.00068578	0	4.42E-05	k__Bacteria; p__Firmicutes; c__Clostridia; o__Clostridiales; f__Clostridiales_vadinBB60_group; g__; s__
OTU_76	0.001172463	0.000132732	0.002566145	0.000707902	6.64E-05	0	0.000774268	0.001858243	6.64E-05	8.85E-05	0.001238828	0.002765242	2.21E-05	0.000353951	0.000243341	0	0	0	0	0	0.002920096	0.000265463	0.000420317	0.000442439	0.002920096	0.000862756	0.000973365	0.000176975	0.000132732	0.000973365	k__Bacteria; p__Firmicutes; c__Clostridia; o__Clostridiales; f__Ruminococcaceae; g__Ruminococcaceae_UCG_014; s__unidentified_rumen_bacterium_JW32
OTU_77	0.001393682	0.001393682	0.003738607	0.001902487	0.002367047	0.002477657	0.006083532	0.003008583	0.001769755	0.000995487	0.000884877	0.000973365	0.003097071	0.002079462	0.0034289	0.003605876	0.000774268	0.005021679	0.00194673	0.001150341	0.003229803	0.001061853	0.001194585	0.001216706	0.000553048	0.001791877	0.00057517	0.001106097	0.003052827	0.003782851	k__Bacteria; p__Firmicutes; c__Clostridia; o__Clostridiales; f__Ruminococcaceae; g__Flavonifractor; s__
OTU_78	0	0.000199097	0.000398195	0.004888948	0.000221219	0.000243341	0.001194585	0.006879922	0.001858243	0.000641536	6.64E-05	0.000309707	0.007676312	0.000154854	0.003495266	0	4.42E-05	0	0.000973365	0.000176975	0.000199097	0.000309707	0.000265463	4.42E-05	0.000331829	0.002256437	0.001216706	0.000508805	0.000176975	0.001128219	k__Bacteria; p__Firmicutes; c__Clostridia; o__Clostridiales; f__Clostridiales_vadinBB60_group; g__; s__
OTU_79	6.64E-05	0	0.000176975	0.00068578	2.21E-05	0.000376073	0.000199097	0.000243341	0	0.000176975	0	6.64E-05	0.00079639	0.000199097	0.000154854	0.000442439	0.000309707	0.003627998	0.02548447	0.007831165	0.001592779	0.00057517	0.000398195	0	0.000176975	0.000132732	0	0.000199097	0.000265463	0.000132732	k__Bacteria; p__Firmicutes; c__Clostridia; o__Clostridiales; f__Clostridiales_vadinBB60_group; g__; s__
OTU_80	4.42E-05	0.000884877	0.000331829	2.21E-05	0.001106097	0.000154854	8.85E-05	0.000530926	0.004557119	4.42E-05	0.000376073	0.009689408	0.000707902	0	0.001902487	0.00331829	0.000132732	0	0.001836121	2.21E-05	0.001526414	0.006636581	0.00068578	0.003716485	0.00148217	0.002278559	2.21E-05	0.000486683	0.001791877	0.010596407	k__Bacteria; p__Bacteroidetes; c__Bacteroidia; o__Bacteroidales; f__Tannerellaceae; g__Parabacteroides; s__Monocercomonoides_sp_PA203
OTU_81	2.21E-05	0.00011061	2.21E-05	8.85E-05	2.21E-05	2.21E-05	6.64E-05	0.013051942	0.000132732	0	8.85E-05	8.85E-05	0.000132732	6.64E-05	4.42E-05	2.21E-05	0.003274047	0	8.85E-05	8.85E-05	4.42E-05	4.42E-05	0.006614459	0.000221219	0	0.023405008	0.003229803	4.42E-05	0.000265463	6.64E-05	k__Bacteria; p__Bacteroidetes; c__Bacteroidia; o__Bacteroidales; f__Marinifilaceae; g__Butyricimonas; s__
OTU_82	4.42E-05	0	2.21E-05	0	0	4.42E-05	6.64E-05	0	0	2.21E-05	0	4.42E-05	0.02776303	0.004358021	4.42E-05	0	4.42E-05	0	2.21E-05	4.42E-05	2.21E-05	0	4.42E-05	4.42E-05	0	2.21E-05	8.85E-05	0	0	2.21E-05	k__Bacteria; p__Bacteroidetes; c__Bacteroidia; o__Bacteroidales; f__Rikenellaceae; g__Rikenella
OTU_83	0.007897531	0.005574728	0.003517388	0.000619414	0.001924608	0.003937705	6.64E-05	0.000707902	0.001039731	0.002145828	0.006702947	0	0.001460048	0.004092558	0.003981949	2.21E-05	0.011945846	0.001858243	2.21E-05	6.64E-05	0.000176975	0.00011061	0.000265463	0.005972923	0	0.023073179	0.006791434	0.000353951	0.000176975	6.64E-05	k__Bacteria; p__Firmicutes; c__Clostridia; o__Clostridiales; f__Ruminococcaceae
OTU_84	0	0.000707902	0.001791877	0.003119193	0	0	0	0.003163437	0	0	0	0	0	0	0.000442439	0	0	2.21E-05	0	2.21E-05	2.21E-05	0	0.004158924	0.000199097	0	0	0	0.003561632	0	0.004358021	k__Bacteria; p__Cyanobacteria; c__Melainabacteria; o__Gastranaerophilales; f__Clostridium_sp_K4410MGS_306; g__Clostridium_sp_K4410MGS_306; s__Clostridium_sp_K4410MGS_306
OTU_85	0.000132732	0.000287585	0.000132732	0.000132732	0.002521901	0.002322803	0.000243341	0.001305194	0.001305194	0.000862756	0.000464561	8.85E-05	0.004092558	0.00137156	0.006017167	0	0	2.21E-05	2.21E-05	0	0.000331829	4.42E-05	0.003340412	0.001039731	0	0.002610388	0.000486683	0.000199097	0.002344925	0.000398195	k__Bacteria; p__Firmicutes; c__Clostridia; o__Clostridiales; f__Lachnospiraceae; g__CHKCI001; s__
OTU_86	0.00216795	0.000132732	0.001725511	2.21E-05	0.001172463	8.85E-05	0.000199097	0.003141315	0.003583754	0.001614901	0.004534997	2.21E-05	0.000287585	0.002964339	0.001415804	0.000884877	0.001902487	0.002809486	0.003163437	0.00137156	0.000995487	0.00194673	0.000287585	0.002787364	0.000176975	0.001194585	0.000464561	0.000199097	0.000862756	0.000818512	k__Bacteria; p__Bacteroidetes; c__Bacteroidia; o__Bacteroidales; f__Bacteroidaceae; g__Bacteroides; s__Bacteroides_thetaiotaomicron
OTU_87	0.011967967	0.00331829	0.003251925	0.001836121	0.012299796	0.0034289	0.023073179	0.00982214	0.003163437	0.00754358	0.003008583	0.030196443	0.00606141	0.003583754	0.014799575	0.010618529	0.007875409	0.007211751	0.0034289	0.005574728	0.012122821	0.013737722	0.009910627	0.004313778	0.013051942	0.002455535	0.009180603	0.00617202	0.020706132	0.007809043	k__Bacteria; p__Firmicutes; c__Clostridia; o__Clostridiales; f__Lachnospiraceae
OTU_88	0	2.21E-05	4.42E-05	0.003738607	6.64E-05	6.64E-05	4.42E-05	6.64E-05	0	0	0	6.64E-05	8.85E-05	2.21E-05	0.004335899	0	2.21E-05	0	0.00011061	0	0	4.42E-05	6.64E-05	0.000597292	0	0.001039731	4.42E-05	0	4.42E-05	0.009932749	k__Bacteria; p__Cyanobacteria; c__Melainabacteria; o__Gastranaerophilales; f__; g__; s__
OTU_89	4.42E-05	8.85E-05	0.000132732	0	0.000353951	0	0	0.000464561	0.000331829	2.21E-05	0	0	0	0	0	0	0	4.42E-05	0	0.000154854	0	0	4.42E-05	2.21E-05	0	0.026479958	0.00057517	2.21E-05	2.21E-05	0	k__Bacteria; p__Firmicutes; c__Clostridia; o__Clostridiales; f__Lachnospiraceae
OTU_90	0.002566145	0.003362534	0.005862313	0.000486683	0.00331829	0.004070436	4.42E-05	0.000154854	0.00068578	0.001083975	0.000376073	2.21E-05	0.001415804	0.003406778	0.001017609	2.21E-05	0	0	0	2.21E-05	0	0.002411291	0.004247412	0.002234316	0	0.004557119	0.00057517	0	0	0.005441996	k__Bacteria; p__Firmicutes; c__Clostridia; o__Clostridiales; f__Ruminococcaceae; g__Ruminococcaceae_UCG_014; s__
OTU_91	0.000287585	0.001327316	0.003583754	0	0.000663658	0	0	0.001083975	0.001858243	0.000376073	2.21E-05	0	0	0.000508805	0	0	0	0	0	0	0	0	0	0	0	0.006304752	0	0	0	0	k__Bacteria; p__Firmicutes; c__Clostridia; o__Clostridiales
OTU_92	0.016879037	0.001238828	0.004557119	0	0	0	4.42E-05	0.007963897	4.42E-05	0	0	0	0	0	4.42E-05	0	4.42E-05	8.85E-05	0	6.64E-05	0	0	0	6.64E-05	0	2.21E-05	0	0	6.64E-05	0	k__Bacteria; p__Proteobacteria; c__Deltaproteobacteria; o__Desulfovibrionales; f__Desulfovibrionaceae; g__Desulfovibrio; s__Brachyspira_sp_NSH_25
OTU_93	4.42E-05	0.001880365	0.006326874	0.001216706	4.42E-05	0.003694363	0.003406778	0.001504292	0.000331829	6.64E-05	0.000176975	0	0.00079639	0.0034289	0.000132732	8.85E-05	6.64E-05	0.00011061	2.21E-05	8.85E-05	4.42E-05	8.85E-05	0.002809486	0.000287585	0.001415804	2.21E-05	0.000176975	0.00011061	0	0.002145828	k__Bacteria; p__Firmicutes; c__Clostridia; o__Clostridiales; f__Ruminococcaceae; g__Ruminococcaceae_UCG_014; s__
OTU_94	0.002411291	0.000641536	0.000265463	0.000597292	0	0.009313335	4.42E-05	0.000376073	0.000906999	0.003340412	0.000995487	8.85E-05	0.000243341	0.005309265	0.000132732	0	4.42E-05	0.000398195	0	2.21E-05	0.000176975	0.000132732	0.000154854	0.00068578	0	8.85E-05	0.000221219	0.000331829	0.000221219	2.21E-05	k__Bacteria; p__Firmicutes; c__Clostridia; o__Clostridiales; f__Ruminococcaceae; g__Anaerotruncus; s__
OTU_95	2.21E-05	0	2.21E-05	0	8.85E-05	4.42E-05	0	0.008782409	4.42E-05	0.000176975	0	0	0.011437041	0.021325546	0.00011061	0	4.42E-05	0	4.42E-05	2.21E-05	0	0	0.000663658	0	4.42E-05	0	0	2.21E-05	8.85E-05	2.21E-05	k__Bacteria; p__Bacteroidetes; c__Bacteroidia; o__Bacteroidales; f__Rikenellaceae; g__Alistipes
OTU_96	8.85E-05	0.000132732	4.42E-05	0.006481727	2.21E-05	0.001415804	6.64E-05	2.21E-05	0.00011061	0.000398195	0.000309707	2.21E-05	0.000973365	0.001858243	0.00148217	0	0	0	4.42E-05	0	2.21E-05	0.00011061	6.64E-05	0.00057517	4.42E-05	2.21E-05	0	4.42E-05	0.000154854	0	k__Bacteria; p__Firmicutes; c__Clostridia; o__Clostridiales
OTU_97	0.005574728	2.21E-05	4.42E-05	0	2.21E-05	4.42E-05	4.42E-05	0	0	0	6.64E-05	0.001659145	0.009114238	0.003627998	6.64E-05	0	0.000176975	0.006348996	0.000309707	6.64E-05	0	0.00148217	0.009512433	8.85E-05	0	4.42E-05	0	0.000221219	6.64E-05	0.000774268	k__Bacteria; p__Firmicutes; c__Clostridia; o__Clostridiales; f__Ruminococcaceae; g__[Eubacterium]_coprostanoligenes_group; s__
OTU_98	0.000486683	0.000553048	0.000154854	0.001460048	0.000752146	0.000553048	0.002035218	0.000331829	4.42E-05	0.000176975	0	0.000641536	0.000376073	0.000530926	0.000840634	0.000995487	0.000553048	0.000376073	0.000641536	0.001393682	0.000420317	0.00079639	0.000929121	0.000176975	0.000508805	0.000530926	2.21E-05	0.000353951	0.000597292	0.00068578	k__Bacteria; p__Firmicutes; c__Clostridia; o__Clostridiales; f__Ruminococcaceae
OTU_99	0.001061853	0.009844262	0.000663658	0.001703389	0.000486683	0.004822582	0.00011061	0.001460048	8.85E-05	0.001437926	0.000243341	0	0.000154854	8.85E-05	0.001083975	0.00011061	6.64E-05	0.000154854	0.000243341	0.000154854	4.42E-05	2.21E-05	4.42E-05	0.000199097	6.64E-05	0.000353951	0.001283072	0	6.64E-05	0.000752146	k__Bacteria; p__Firmicutes; c__Clostridia; o__Clostridiales; f__Ruminococcaceae
OTU_100	0	0.001968852	0.002411291	2.21E-05	0.000221219	0.002787364	2.21E-05	0	0.002964339	0.000265463	0.000265463	2.21E-05	0.00274312	0.001968852	4.42E-05	0	0	0	2.21E-05	0	0.000774268	0	0.000508805	0.001460048	0	0.000132732	0.000221219	0.001017609	0	0.006260508	k__Bacteria; p__Cyanobacteria; c__Melainabacteria; o__Gastranaerophilales; f__; g__; s__
OTU_101	0.001283072	0.000818512	0.000840634	0	0.001327316	0.00480046	0.001150341	0.002676754	0.000176975	0.002964339	0.00011061	0	0.003849217	0.001238828	6.64E-05	0.000243341	0.000398195	0.000243341	0.000331829	0.000464561	4.42E-05	0.000221219	0.000154854	0.001017609	0	0.001106097	0.000641536	0	0.000132732	0	k__Bacteria; p__Firmicutes; c__Clostridia; o__Clostridiales; f__Ruminococcaceae; g__Ruminococcaceae_NK4A214_group; s__
OTU_102	0.001106097	0	0	0	0.00011061	0	0.003782851	0	0	0.000221219	0	0.003163437	0	0	0	0	0.016945403	0.002212194	0	0	0	4.42E-05	6.64E-05	6.64E-05	0.00353951	0	0	2.21E-05	0.001061853	0.000199097	k__Bacteria; p__Firmicutes; c__Clostridia; o__Clostridiales; f__Lachnospiraceae
OTU_103	0	0	0	0	0	0	0	0	0	0	0	0	0.000420317	0.012255553	2.21E-05	0	2.21E-05	0	2.21E-05	0	0	0	0	0	0	0	0	0	0	0	k__Bacteria; p__Cyanobacteria; c__Melainabacteria; o__Gastranaerophilales; f__; g__; s__
OTU_104	0.008295726	0.003251925	0.003937705	0.000929121	0.006747191	0.000309707	0.006149898	0.000663658	0.000840634	0.000929121	0.001526414	0.00216795	0.002278559	0.002389169	0.006747191	0.00057517	0.017763915	0.005685338	2.21E-05	0.006194142	0.006481727	0.008937262	0.010552164	0.002676754	0.005220777	0.001880365	0.002013096	0.001216706	0.002986461	0.004667729	k__Bacteria; p__Firmicutes; c__Clostridia; o__Clostridiales; f__Ruminococcaceae; g__Ruminococcaceae_UCG_014; s__
OTU_105	0	6.64E-05	4.42E-05	0.000265463	0	0.00011061	0	2.21E-05	0.001083975	0.000376073	8.85E-05	0	0.000442439	0.000619414	2.21E-05	0.000420317	2.21E-05	2.21E-05	0.018139988	0.002101584	0.000154854	8.85E-05	2.21E-05	0.000398195	0	0.000176975	4.42E-05	0.000221219	0	0	k__Bacteria; p__Firmicutes; c__Clostridia; o__Clostridiales; f__Clostridiales_vadinBB60_group; g__; s__
OTU_106	0.001194585	0.002477657	0.00628263	0.004291656	0.004711972	0.001194585	0.006039289	0.002720998	0.000973365	0.003561632	0.00068578	0.00126095	0.000464561	0.002831608	0.004424387	0.002897974	0.002190072	0.001415804	0.000906999	0.002521901	0.001968852	0.005928679	0.002212194	0.001880365	0.000553048	0.003871339	0.005928679	0.001194585	0.000774268	0.004291656	k__Bacteria; p__Firmicutes; c__Clostridia; o__Clostridiales; f__Lachnospiraceae; g__Lachnoclostridium
OTU_107	0.001924608	0.00079639	0.000508805	4.42E-05	0.00079639	0.00079639	0.003052827	0.000597292	0.000154854	0.000331829	0.000287585	0.00068578	0.000132732	0.000176975	0.005530484	0.000243341	0.000331829	0.000243341	0	8.85E-05	0.000420317	0.00057517	0.000331829	0.000265463	0.000331829	0.000398195	0.000420317	0.000376073	0.001150341	0.001150341	k__Bacteria; p__Firmicutes; c__Clostridia; o__Clostridiales; f__Lachnospiraceae
OTU_108	0.000973365	0.00011061	0.000597292	0.000221219	0.001769755	0.00011061	0.001349438	0.000553048	6.64E-05	8.85E-05	0.000398195	0.001238828	0.001083975	0.002654632	0.003561632	2.21E-05	0.000353951	2.21E-05	0	0.000376073	2.21E-05	0.000221219	0.000221219	0.000287585	0.000265463	0.002698876	0.000442439	0.00011061	0.001902487	0.001283072	k__Bacteria; p__Firmicutes; c__Clostridia; o__Clostridiales; f__Ruminococcaceae
OTU_109	6.64E-05	0.000353951	0.00079639	0.000508805	0.000707902	0.001791877	0.000752146	0.000730024	0.000442439	4.42E-05	0.000442439	0.000420317	0.000752146	0.001526414	0.000353951	0.001349438	0.000265463	0.000176975	0	0.00148217	0.002720998	4.42E-05	0.000774268	0.000553048	2.21E-05	0.00011061	6.64E-05	0.001902487	0	0.000398195	k__Bacteria; p__Firmicutes; c__Clostridia; o__Clostridiales; f__Clostridiales_vadinBB60_group; g__; s__
OTU_110	0.00057517	0.000353951	0.000929121	0.003008583	0.000730024	0.00011061	0.000243341	0.001681267	0.000199097	0.003473144	0.000331829	0.000154854	0.000309707	0.00068578	0.000442439	4.42E-05	6.64E-05	2.21E-05	0	0	0.000730024	0.000840634	6.64E-05	0.000464561	0.000176975	0.001659145	0.001017609	0.000287585	0.00011061	0.000353951	k__Bacteria; p__Firmicutes; c__Clostridia; o__Clostridiales; f__Lachnospiraceae
OTU_111	0.010485798	0.00205734	0.000442439	0.000154854	0.00068578	4.42E-05	0.000840634	0.000199097	4.42E-05	4.42E-05	2.21E-05	0.000287585	0.000508805	6.64E-05	6.64E-05	0.000154854	6.64E-05	0.00079639	6.64E-05	0.001327316	4.42E-05	0.003981949	0.003008583	0.000464561	0.004711972	0.001083975	6.64E-05	0.000508805	0.000398195	0.000929121	k__Bacteria; p__Firmicutes; c__Clostridia; o__Clostridiales; f__Lachnospiraceae; g__Anaerostipes; s__
OTU_112	0.000464561	0	0.001437926	0	0.000132732	0.001747633	0.000884877	0.001924608	0.000530926	0.000331829	2.21E-05	0	2.21E-05	0.002234316	0	0	0.000265463	0	0.000442439	0.000730024	0	0	0	0.00011061	0	0.00079639	0.000132732	0	0.000199097	0.001216706	k__Bacteria; p__Firmicutes; c__Clostridia; o__Clostridiales; f__Ruminococcaceae; g__Ruminococcus_1; s__
OTU_113	0.000420317	0.000176975	0.000353951	0.000287585	0.000331829	0.000730024	0.001592779	0.000376073	0.000884877	0.000221219	0.000199097	0.000420317	0.001570657	0.000398195	0.000331829	0.000641536	0.001083975	0.00068578	0.000486683	0.000906999	0.000287585	0.000641536	0.000265463	0.00148217	0.000331829	0.000420317	0.000530926	0.000176975	0.005198655	0.000376073	k__Bacteria; p__Bacteroidetes; c__Bacteroidia; o__Bacteroidales; f__Rikenellaceae; g__Alistipes; s__
OTU_114	0.000862756	0.000508805	4.42E-05	0.003561632	0.001349438	0.001968852	0.004247412	0.001637023	0	8.85E-05	0.000265463	0.003207681	0.004291656	0.000553048	0.000199097	0	0	0	2.21E-05	0	0.000553048	2.21E-05	0	0.000553048	0.005928679	0	0	0.000265463	2.21E-05	0	k__Bacteria; p__Firmicutes; c__Clostridia; o__Clostridiales; f__Clostridiales_vadinBB60_group; g__; s__
OTU_115	0.000287585	0.000906999	0.000508805	0.000840634	0.001813999	0.002477657	0.001437926	0.000862756	0.000309707	0.000774268	0.000486683	0.000154854	0.001039731	0.000707902	0.002433413	0.000906999	0.000154854	0.001570657	0.001349438	0.000884877	0.000862756	0.00011061	0.000265463	0.000353951	0.000199097	0.001194585	0.000132732	0.000442439	0.000309707	0.001017609	k__Bacteria; p__Firmicutes; c__Clostridia; o__Clostridiales; f__Ruminococcaceae
OTU_116	0.00079639	0.001349438	0.002389169	0	0.003185559	0.000376073	0.000774268	0.000398195	0.000243341	0.000929121	0.000995487	0	0.001637023	0.000508805	4.42E-05	0.000221219	4.42E-05	0.00011061	6.64E-05	0.000663658	4.42E-05	8.85E-05	0.000199097	0.001504292	2.21E-05	6.64E-05	4.42E-05	0	0.000176975	0.00011061	k__Bacteria; p__Firmicutes; c__Clostridia; o__Clostridiales; f__Ruminococcaceae; g__Ruminococcaceae_NK4A214_group; s__
OTU_117	0.000331829	0.000884877	0.001061853	0.000132732	0.001128219	0.000619414	0.002234316	0.000641536	0.000287585	0.000752146	6.64E-05	0.000530926	0.001238828	0.000132732	0.000553048	0.000840634	0.000132732	0.001460048	0.00011061	0.00011061	0.000530926	0.000464561	0.004203168	0.000508805	0.000486683	0.000530926	8.85E-05	0.002433413	0.000309707	0.000730024	k__Bacteria; p__Firmicutes; c__Clostridia; o__Clostridiales; f__Lachnospiraceae
OTU_118	0.000442439	0.000132732	0.000730024	2.21E-05	0.000508805	0	0.001393682	0.000221219	0.000221219	4.42E-05	0.000176975	0.000265463	0.001039731	4.42E-05	0.001769755	0.000862756	0.001614901	0.000973365	8.85E-05	0	0.00079639	0.000353951	0.000243341	0	0.000176975	0.000132732	0.000221219	0.00011061	0.006437483	0.00628263	k__Bacteria; p__Firmicutes; c__Clostridia; o__Clostridiales; f__Lachnospiraceae
OTU_119	0.000154854	0.000199097	0	0.00011061	0	0.002367047	0	6.64E-05	0.000221219	8.85E-05	8.85E-05	0.000597292	0.00011061	0.00011061	2.21E-05	0	2.21E-05	0.000951243	0.002322803	2.21E-05	0	0.000442439	2.21E-05	8.85E-05	0	0	0.007388727	0.002212194	2.21E-05	0.000331829	k__Bacteria; p__Proteobacteria; c__Alphaproteobacteria; o__Rhodospirillales; f__; g__Azospirillum_sp_47_25; s__Azospirillum_sp_47_25
OTU_120	0.000154854	0.002433413	2.21E-05	0.000398195	0.000530926	0.000553048	0	0.000265463	2.21E-05	0	0.000132732	8.85E-05	0	0	0.001128219	0	6.64E-05	2.21E-05	0	0	2.21E-05	4.42E-05	0.000265463	2.21E-05	0.000176975	0.000309707	0.025550836	0	0.00011061	0.001283072	k__Bacteria; p__Firmicutes; c__Clostridia; o__Clostridiales; f__Ruminococcaceae; g__Fournierella; s__
OTU_121	0.008605433	0.004490753	0.007366605	0.017277232	0.009291213	0.006437483	0.017631183	0.015507477	0.011282187	0.018715158	0.009114238	0.015264136	0.041655606	0.006326874	0.009910627	0.00468985	0.007410849	0.019754889	0.002698876	0.025130519	0.031789222	0.018272719	0.015595965	0.006902044	0.024511105	0.003782851	0.002720998	0.003163437	0.01039731	0.008937262	k__Bacteria; p__Firmicutes; c__Clostridia; o__Clostridiales; f__Lachnospiraceae; g__Eisenbergiella; s__
OTU_122	0	0.00491107	0.006127776	2.21E-05	2.21E-05	2.21E-05	0	0.00331829	0	0.001061853	0	0	4.42E-05	0.011348553	2.21E-05	0	0	0	2.21E-05	0	0	0	0	0	0	0.000154854	0	0	0	0	k__Bacteria; p__Firmicutes; c__Clostridia; o__Clostridiales; f__Clostridiales_vadinBB60_group; g__; s__
OTU_123	0.000176975	0.001106097	0.000376073	0.000287585	0.000442439	0.002212194	0.000353951	4.42E-05	0.000265463	0.000840634	8.85E-05	0.000597292	0.001393682	0.000154854	0.000221219	0	4.42E-05	0.000641536	0	0.003030705	0.00068578	0.000132732	0.000353951	0.00011061	8.85E-05	0.000176975	6.64E-05	0.000442439	4.42E-05	0.00079639	k__Bacteria; p__Firmicutes; c__Clostridia; o__Clostridiales; f__Clostridiales_vadinBB60_group; g__; s__
OTU_124	0.00011061	0.000132732	0.000597292	0.000221219	0.000265463	0.000176975	0	0.000553048	0.000553048	0.000730024	0.000619414	0	0.001039731	0.002234316	0.000243341	0	4.42E-05	4.42E-05	8.85E-05	0	0.000663658	0.000597292	0.000287585	0.000730024	0	0.001791877	0.000663658	0	0.000265463	4.42E-05	k__Bacteria; p__Firmicutes; c__Clostridia; o__Clostridiales; f__Ruminococcaceae; g__Ruminococcaceae_UCG_010; s__
OTU_125	0.009976993	0.00079639	0.000619414	0.000597292	0.000243341	0.001526414	0.038801876	0.000287585	0.000265463	0.000774268	0.000442439	0.00126095	0.000176975	0.00057517	0.000464561	2.21E-05	2.21E-05	0.001172463	0	8.85E-05	0.000132732	0.001150341	0.000597292	0.000840634	0.001415804	0.000818512	0.00011061	0.000376073	0.002344925	0.000663658	k__Bacteria; p__Firmicutes; c__Clostridia; o__Clostridiales; f__Ruminococcaceae; g__Ruminococcaceae_UCG_014; s__
OTU_126	0.000730024	0.001305194	0.000287585	0.00011061	0.000752146	0.000265463	8.85E-05	0.001238828	0.000199097	0.005065923	0.000132732	0	0.000265463	0.000243341	0.000951243	4.42E-05	0	2.21E-05	4.42E-05	2.21E-05	2.21E-05	0	0	0.002123706	2.21E-05	0.001194585	6.64E-05	2.21E-05	0	0.009556676	k__Bacteria; p__Firmicutes; c__Clostridia; o__Clostridiales; f__Ruminococcaceae; g__Anaerofilum; s__
OTU_127	0.005132289	0.001393682	0.00011061	0.013627113	0.004158924	0.004358021	0.010729139	0.004734094	0.010729139	0.001659145	0.005176533	0.001061853	0.001039731	0.001659145	0.000154854	0.00068578	2.21E-05	0.00216795	0	0	0.00902575	0.001592779	0.001415804	0.003517388	6.64E-05	0.003163437	2.21E-05	0.008583311	0.001902487	0	k__Bacteria; p__Bacteroidetes; c__Bacteroidia; o__Bacteroidales; f__Tannerellaceae; g__Parabacteroides; s__Parabacteroides_distasonis
OTU_128	0.000353951	0	0.00011061	0	0	0	0	0.001703389	4.42E-05	0.000530926	0.000486683	0.000331829	0.001924608	0.001393682	2.21E-05	0	0	0	0	0	0	0	0	0	0	0.002588267	0.002079462	0	0	0	k__Bacteria; p__Bacteroidetes; c__Bacteroidia; o__Bacteroidales; f__Rikenellaceae; g__Alistipes; s__
OTU_129	0.000420317	0.000376073	0.000309707	0.000663658	0.000929121	0.00011061	0.001039731	0.000995487	0	0.000906999	0.000199097	0	0.000265463	0.000353951	0.000597292	0.002079462	0.000420317	0.000309707	0.000530926	0.000752146	0.000884877	0.001150341	0.000641536	0.00011061	0.000530926	0.000862756	0.000420317	0.000132732	0.000243341	0.000221219	k__Bacteria; p__Firmicutes; c__Clostridia; o__Clostridiales; f__Ruminococcaceae; g__Ruminiclostridium_9; s__
OTU_130	0.019046987	2.21E-05	0	0	0	0	0	0	0	0	0	0	0	0	0	0	0	0	0	0	0	0	0	0	0	0	0	0	0	0	k__Bacteria; p__Bacteroidetes; c__Bacteroidia; o__Bacteroidales; f__Tannerellaceae; g__Parabacteroides; s__
OTU_131	0.000929121	0.000331829	0.000331829	0.000442439	0.001172463	0.000619414	0.000353951	0.000265463	0.00011061	0.000176975	0.000132732	0	0	0.000154854	0.000243341	0.001083975	0.00011061	0.000929121	0.001637023	0.001968852	0	0	0.000221219	8.85E-05	0.000420317	0.000486683	0.000707902	8.85E-05	6.64E-05	0.000265463	k__Bacteria; p__Firmicutes; c__Clostridia; o__Clostridiales; f__Ruminococcaceae; g__Ruminococcaceae_UCG_009; s__
OTU_132	0.001150341	0.000840634	0.000398195	0.000486683	0.001836121	0.000353951	0.005574728	0.001437926	0.000287585	0.000309707	4.42E-05	0.003804973	0.000486683	0.002101584	0.00263251	0.000597292	0.000353951	0.001659145	0.00011061	0.000973365	0.003340412	0.004888948	0.00126095	0.000929121	0.001836121	0.001902487	0.000199097	0.000619414	8.85E-05	0.001703389	k__Bacteria; p__Firmicutes; c__Clostridia; o__Clostridiales; f__Ruminococcaceae; g__Ruminococcaceae_UCG_014; s__
OTU_133	0.002411291	0.006813556	0.001769755	0.00205734	6.64E-05	0.002521901	0.001305194	0.00057517	0.001172463	0.000420317	0.000132732	0.000154854	0.004844704	0.000420317	0.002013096	2.21E-05	2.21E-05	0.000442439	6.64E-05	0.000132732	4.42E-05	0	0.004136802	0.001592779	0.00011061	0.000442439	0.003804973	2.21E-05	0.000132732	0.005220777	k__Bacteria; p__Firmicutes; c__Clostridia; o__Clostridiales; f__Ruminococcaceae; g__Intestinimonas; s__
OTU_134	0.000973365	0	0.002013096	0	4.42E-05	0.000132732	2.21E-05	0	2.21E-05	0	0.000309707	0.000641536	0.00011061	0	0	2.21E-05	4.42E-05	6.64E-05	0.00011061	0.00011061	0	0	2.21E-05	4.42E-05	2.21E-05	4.42E-05	4.42E-05	0.013538625	0.00011061	2.21E-05	k__Bacteria; p__Bacteroidetes; c__Bacteroidia; o__Bacteroidales; f__Tannerellaceae; g__Parabacteroides; s__
OTU_135	0	0.00079639	0.00068578	0.002765242	0.001017609	6.64E-05	2.21E-05	0	0.000309707	0.000818512	0.000243341	8.85E-05	0.000243341	0.000132732	0.000508805	0	0	0	2.21E-05	0	0.001283072	0.000265463	0.000199097	0	0.001880365	0.000221219	4.42E-05	0	0	0.000619414	k__Bacteria; p__Firmicutes; c__Erysipelotrichia; o__Erysipelotrichales; f__Erysipelotrichaceae; g__Turicibacter; s__
OTU_136	0	0.000132732	0.00011061	0.001106097	2.21E-05	0.000862756	0	0	0.000221219	6.64E-05	0.000154854	0.000353951	0.003141315	0.000597292	0.000353951	0	0	0	2.21E-05	0	0.000774268	0.000132732	0.000951243	0.000530926	4.42E-05	0.000132732	2.21E-05	0.000818512	6.64E-05	0.000663658	k__Bacteria; p__Firmicutes; c__Clostridia; o__Clostridiales; f__Christensenellaceae; g__Christensenellaceae_R_7_group; s__
OTU_137	0.000309707	0	0	4.42E-05	0.001216706	0.001083975	8.85E-05	0.000176975	0.002610388	0.000199097	0.000464561	0.000221219	0.000508805	0.000132732	0.000995487	0.001305194	0.001039731	0.000442439	0.001172463	0.003251925	2.21E-05	0.000530926	0.000309707	0.000641536	0.000641536	0.001548536	0.002897974	0.001150341	0.000221219	0.000641536	k__Bacteria; p__Bacteroidetes; c__Bacteroidia; o__Bacteroidales; f__Bacteroidaceae; g__Bacteroides
OTU_138	0.000221219	4.42E-05	4.42E-05	0.000154854	0.000398195	0	0.000663658	0.000221219	0	0.000420317	4.42E-05	0.00011061	0.000221219	0.000752146	0.000840634	0.001039731	0.000398195	0.000265463	0.000619414	0	0.000176975	0.000309707	0.000398195	0.000597292	0.000176975	0.000199097	0.000199097	0.000176975	0.000132732	0.000641536	k__Bacteria; p__Firmicutes; c__Clostridia; o__Clostridiales; f__Lachnospiraceae; g__Tyzzerella_3; s__
OTU_139	0.000376073	0.000376073	0.000862756	0.000530926	0.000398195	0.001415804	0.001614901	0.000707902	8.85E-05	0.00011061	0.000154854	0.000442439	0.000663658	0.000884877	0.004291656	0.001858243	0.000906999	0.001437926	0.002234316	0.003119193	0.00057517	0.000221219	0.000353951	0.000287585	0.000884877	0.000730024	0.000840634	0.000309707	0.001039731	0.00068578	k__Bacteria; p__Firmicutes; c__Clostridia; o__Clostridiales; f__Ruminococcaceae; g__Ruminiclostridium_5; s__
OTU_140	4.42E-05	0.003074949	0.004070436	0.001614901	0.00068578	0.002499779	0.000442439	0.001725511	0.000287585	0.000176975	0.001990974	0.00068578	0.000663658	0.000221219	0.000132732	6.64E-05	4.42E-05	6.64E-05	2.21E-05	4.42E-05	0.000553048	0.000619414	0.00057517	0.001194585	0.000176975	0.000199097	4.42E-05	0.000951243	0.00057517	0.003163437	k__Bacteria; p__Firmicutes; c__Clostridia; o__Clostridiales; f__Lachnospiraceae; g__Roseburia
OTU_141	0.00079639	0.000420317	0.001791877	0	2.21E-05	0.000442439	0	0.00011061	0	0.000862756	0	0.000154854	8.85E-05	0.000309707	0.000353951	0.00079639	0.000398195	2.21E-05	0.001128219	0.002720998	0.006083532	0.000265463	0.000752146	0.000398195	0.00011061	0.000176975	2.21E-05	0.001614901	0	0.001039731	k__Bacteria; p__Firmicutes; c__Clostridia; o__Clostridiales; f__Clostridiales_vadinBB60_group; g__; s__
OTU_142	2.21E-05	0.000353951	0.000464561	0.00057517	0.001305194	0.000840634	0.00057517	0.000464561	4.42E-05	6.64E-05	0.000243341	0.000597292	0.000486683	0.000154854	4.42E-05	0.000730024	2.21E-05	8.85E-05	0.000154854	4.42E-05	0.002278559	4.42E-05	0.000331829	0.000132732	0.000176975	0.000199097	0.000398195	0.000597292	0.000199097	0.000508805	k__Bacteria; p__Firmicutes; c__Clostridia; o__Clostridiales; f__Clostridiales_vadinBB60_group; g__; s__
OTU_143	0.000176975	0.000287585	0.000597292	0.000243341	0.000243341	0.00011061	0.000199097	0.000420317	0.000154854	0.000376073	0	6.64E-05	0.000530926	0.001017609	0.000995487	0.000995487	0.000154854	0.000818512	0.00057517	0.000265463	0.001415804	0.000752146	0.000154854	0.000486683	0.000243341	0.000420317	0.000287585	0.000331829	0.000221219	0.000553048	k__Bacteria; p__Firmicutes; c__Clostridia; o__Clostridiales; f__Ruminococcaceae
OTU_144	0.000176975	0.00011061	0.000176975	0.000331829	0.000154854	0.000442439	0	0.000508805	0.000353951	0.000508805	0	0	0.000619414	0.000707902	0.000929121	0	0.000730024	0.000353951	0.001283072	0.000265463	4.42E-05	0.000420317	0.000287585	6.64E-05	0	0.000265463	0.000840634	0.000398195	0.000132732	0.000331829	k__Bacteria; p__Bacteroidetes; c__Bacteroidia; o__Bacteroidales; f__Rikenellaceae; g__Alistipes; s__unidentified
OTU_145	0.001570657	6.64E-05	0.000376073	2.21E-05	0.000132732	6.64E-05	0.002234316	2.21E-05	0.000309707	2.21E-05	2.21E-05	4.42E-05	0.000221219	4.42E-05	2.21E-05	8.85E-05	0	2.21E-05	2.21E-05	6.64E-05	8.85E-05	0.000730024	0.000929121	8.85E-05	0.000862756	0.001504292	0.000199097	4.42E-05	0.004380143	0.000464561	k__Bacteria; p__Firmicutes; c__Bacilli; o__Lactobacillales; f__Enterococcaceae; g__Enterococcus
OTU_146	0.000287585	0.000221219	0.000265463	0.000199097	0.000199097	0.000641536	0.00057517	0.000287585	0	8.85E-05	0.000132732	0.000154854	0.000973365	0.00011061	0.000840634	0.000199097	0.000309707	0.000265463	0	0.000353951	0.001349438	0.000154854	0.000619414	8.85E-05	0.000331829	0.000154854	8.85E-05	2.21E-05	0.00011061	0.000221219	k__Bacteria; p__Firmicutes; c__Clostridia; o__Clostridiales; f__Lachnospiraceae
OTU_147	0.00011061	0	0.000199097	0	0	0	0.000398195	0	0	0	0.00011061	0.000309707	0	0	0.000530926	0.002367047	0.000353951	0.000752146	0.001504292	0.000486683	2.21E-05	0.000641536	0.000376073	0	0.000774268	0.000243341	2.21E-05	0	0.000707902	0.000486683	k__Bacteria; p__Firmicutes; c__Clostridia; o__Clostridiales; f__Ruminococcaceae
OTU_148	0.001460048	0.001061853	0.000929121	0.000199097	0.00137156	6.64E-05	4.42E-05	0.000331829	0.000154854	0.000154854	0.000221219	0.002433413	0.000243341	0.000199097	4.42E-05	0.000663658	0.000243341	0.000243341	0.000265463	0.000199097	4.42E-05	4.42E-05	0.000464561	0.000420317	0.001813999	0.001526414	0.000176975	0.000199097	6.64E-05	0.000353951	k__Bacteria; p__Firmicutes; c__Clostridia; o__Clostridiales; f__Ruminococcaceae; g__Ruminococcaceae_UCG_004; s__
OTU_149	0.000707902	0.000309707	0.001106097	0	0	2.21E-05	0	0	0.002831608	0	0.005419874	0.000154854	2.21E-05	0	2.21E-05	0	2.21E-05	0.000376073	2.21E-05	2.21E-05	0	0	0.001924608	4.42E-05	2.21E-05	6.64E-05	2.21E-05	0.005464118	4.42E-05	2.21E-05	k__Bacteria; p__Bacteroidetes; c__Bacteroidia; o__Bacteroidales; f__Bacteroidaceae; g__Bacteroides
OTU_150	0.000530926	0.000663658	0.000730024	0.00137156	0.000199097	0.007145385	0.000221219	0.000243341	0.000199097	0.000774268	0.002433413	0.000221219	0.000243341	0.000265463	0.000486683	0.000353951	6.64E-05	0.000663658	0.000486683	0.000995487	0.000442439	0.00057517	0.000287585	0.000641536	0.000707902	0.00068578	0.002433413	0.000287585	0.000995487	0.000376073	k__Bacteria; p__Firmicutes; c__Clostridia; o__Clostridiales; f__Ruminococcaceae; g__Ruminococcaceae_UCG_005; s__
OTU_151	0.002256437	0.000243341	0.000508805	0.00011061	0.000376073	2.21E-05	0.004424387	0.000221219	4.42E-05	0.000154854	0	0.003097071	2.21E-05	6.64E-05	0.001703389	0	0	0.000176975	2.21E-05	0.000553048	0.00011061	0.025971153	4.42E-05	0.000840634	0.000132732	4.42E-05	0.00011061	0	0.003893461	0.001393682	k__Bacteria; p__Firmicutes; c__Clostridia; o__Clostridiales; f__Ruminococcaceae; g__Ruminococcaceae_UCG_014; s__
OTU_152	0	0.003473144	0	0	0	0	2.21E-05	0.000973365	0.000331829	0	0	0	0	0.002831608	0	0	0	0	0	0	0	0	0	0	0	0	0.000309707	0	0	0	k__Bacteria; p__Firmicutes; c__Clostridia; o__Clostridiales
OTU_153	0.000221219	0	0	4.42E-05	0	8.85E-05	0.001283072	0.000376073	0.00011061	0.00011061	8.85E-05	0.001128219	4.42E-05	0.00068578	0.000376073	0.000154854	0	0.001747633	2.21E-05	0.00126095	2.21E-05	0.003030705	0.000862756	0.000398195	0.001570657	0.000287585	0	0.000265463	0.000132732	0.001570657	k__Bacteria; p__Firmicutes; c__Clostridia; o__Clostridiales; f__Ruminococcaceae; g__[Eubacterium]_coprostanoligenes_group; s__
OTU_154	0.000176975	0.000398195	0.000132732	2.21E-05	0.000287585	4.42E-05	0.000176975	0.001526414	0.000265463	0.000840634	4.42E-05	0.000420317	2.21E-05	8.85E-05	0	0.001349438	0.000398195	0.000774268	0	0.000420317	0.001083975	0.000442439	0.000176975	0.000862756	0.000265463	0	6.64E-05	0.001880365	0.000331829	0.00011061	k__Bacteria; p__Firmicutes; c__Clostridia; o__Clostridiales; f__Ruminococcaceae; g__GCA_900066225; s__
OTU_155	0	0	0.001968852	0	0.001017609	0	0	0	0	0.000774268	0	0	0.00411468	0.001902487	0	0	0	0	2.21E-05	0	0	0	0	0	0	0	0	0	0	0	k__Bacteria; p__Bacteroidetes; c__Bacteroidia; o__Bacteroidales; f__Bacteroidaceae; g__Bacteroides; s__
OTU_156	0.000376073	0.000752146	0.000752146	0	4.42E-05	0.000309707	0	0.000265463	0.00011061	2.21E-05	0	0	0.000154854	0.009069994	0	0	0	0	0	0	0	0	0	8.85E-05	0	0.000221219	0.000199097	0	0	8.85E-05	k__Bacteria; p__Firmicutes; c__Clostridia; o__Clostridiales; f__Ruminococcaceae
OTU_157	0.000331829	0.000243341	0.000154854	0.000265463	0.000132732	0.000730024	0.000376073	0.001017609	0.000199097	0.001327316	0.000243341	0.000154854	0.000176975	0.000376073	0.000774268	0.000331829	6.64E-05	0.000619414	0.000154854	0.000353951	0.000442439	0.000287585	0.000597292	0.000287585	4.42E-05	0.000287585	0.000530926	0.000353951	0.000331829	0.000154854	k__Bacteria; p__Firmicutes; c__Clostridia; o__Clostridiales; f__Ruminococcaceae
OTU_158	0.00011061	0	0	0	0.001172463	0	0	0.003229803	0	0	0	0	0	6.64E-05	0	0	2.21E-05	0	0	0	0	0	0	0	0	0.001681267	0	0	0	0	k__Bacteria; p__Firmicutes; c__Clostridia; o__Clostridiales; f__Clostridiales_vadinBB60_group; g__; s__
OTU_159	6.64E-05	0.000376073	0.000464561	0.000530926	4.42E-05	0.000154854	0.000663658	0.000287585	0.000199097	0.000553048	0	8.85E-05	0.000597292	0.000486683	0.000331829	0.000265463	0.000221219	0.000199097	0	8.85E-05	0.000730024	0.000132732	0.00011061	6.64E-05	0.00011061	0.000243341	6.64E-05	0.000132732	6.64E-05	0.000265463	k__Bacteria; p__Firmicutes; c__Clostridia; o__Clostridiales; f__Christensenellaceae; g__Christensenellaceae_R_7_group; s__bacterium_YE57
OTU_160	2.21E-05	0	0.000154854	0.000973365	8.85E-05	0.001548536	0	4.42E-05	0.000132732	0.000398195	0.000309707	0.000154854	0.000154854	0.000221219	0.000331829	0	0	0	0	2.21E-05	0	0	0.000752146	0.000265463	0	2.21E-05	0.000176975	0.000752146	0.000464561	0.001415804	k__Bacteria; p__Cyanobacteria; c__Melainabacteria; o__Gastranaerophilales; f__; g__; s__
OTU_161	0.00011061	8.85E-05	0.00068578	4.42E-05	6.64E-05	0	0	0	0.000132732	0.000309707	0	0.000309707	0	0.000221219	0	0	0	0	0	0	0	0.00205734	0.001305194	2.21E-05	0.000331829	0	0	0	0	0	k__Bacteria; p__Firmicutes; c__Clostridia; o__Clostridiales; f__Ruminococcaceae; g__Ruminococcaceae_UCG_014; s__
OTU_162	2.21E-05	0.000287585	0.000199097	0.00011061	0.000442439	2.21E-05	0	0.000929121	6.64E-05	8.85E-05	0.000420317	2.21E-05	0.000265463	0.000752146	0.001460048	0	0	2.21E-05	0	0	0.00068578	0.000442439	0.002190072	0	0	0.000752146	0	0.000132732	0	0.001216706	k__Bacteria; p__Firmicutes; c__Clostridia; o__Clostridiales; f__Ruminococcaceae; g__Ruminococcaceae_UCG_014; s__
OTU_163	6.64E-05	0.000132732	0.000420317	0.000884877	0.001327316	0.000353951	0.000331829	0.000553048	0.000774268	0.000353951	4.42E-05	0.000442439	0.001902487	4.42E-05	0.00079639	0.000818512	0.000199097	0.00068578	0.003915583	0.000663658	0.000774268	4.42E-05	8.85E-05	0.000132732	6.64E-05	0.000199097	4.42E-05	0.000641536	4.42E-05	0.000132732	k__Bacteria; p__Firmicutes; c__Clostridia; o__Clostridiales; f__Clostridiales_vadinBB60_group; g__; s__
OTU_164	0.00057517	0.00079639	0.000221219	0.000530926	0.001725511	2.21E-05	0.000530926	6.64E-05	0	4.42E-05	4.42E-05	8.85E-05	8.85E-05	8.85E-05	0.000309707	0.000199097	0	6.64E-05	0.000154854	2.21E-05	6.64E-05	0.000243341	0.00057517	0.000154854	0.000663658	0.000597292	6.64E-05	0.00068578	0.000376073	0.000265463	k__Bacteria; p__Firmicutes; c__Clostridia; o__Clostridiales; f__Lachnospiraceae; g__[Ruminococcus]_gauvreauii_group; s__bacterium_ic1296
OTU_165	0.000730024	0.000353951	0.000730024	0.001548536	0.000287585	0.000752146	0.003229803	0.000486683	0.00011061	0.000553048	0.000464561	0.003119193	0.001106097	0.000199097	0.001725511	0.000906999	0.000353951	0.001172463	0.000154854	0.000840634	0.001437926	0.000597292	0.001216706	0.000353951	0.000995487	0.000420317	0.000398195	0.001791877	0.001592779	0.000663658	k__Bacteria; p__Firmicutes; c__Clostridia; o__Clostridiales; f__Lachnospiraceae; g__Lachnospiraceae_UCG_010; s__
OTU_166	0.000287585	0.000331829	0.000663658	0.00126095	0.000508805	0.001216706	0.002035218	0.001902487	0.000376073	0.000221219	2.21E-05	0.001681267	0.000221219	0.000553048	0.00148217	4.42E-05	0	0.001128219	0	6.64E-05	0.001150341	0.002610388	0.003959827	0.000707902	0.003871339	0.001393682	0.000176975	0.000995487	0.000243341	0.000774268	k__Bacteria; p__Firmicutes; c__Clostridia; o__Clostridiales; f__Ruminococcaceae; g__Ruminococcaceae_UCG_014; s__
OTU_167	0.000508805	0.005574728	0.00011061	0.000840634	0	0.010353066	0.00079639	8.85E-05	2.21E-05	0.000353951	4.42E-05	0	0.000132732	0.000199097	2.21E-05	0.001238828	0.000154854	0.000553048	0.000641536	0.001128219	0	0.00011061	0.000331829	4.42E-05	0.000331829	0.000154854	0.004490753	0.00400407	0.002433413	8.85E-05	k__Bacteria; p__Firmicutes; c__Clostridia; o__Clostridiales; f__Lachnospiraceae; g__ASF356; s__
OTU_168	0.000176975	0	0	0	0	0	0.000818512	0.000287585	6.64E-05	6.64E-05	0	0	2.21E-05	0	0	0.001681267	0.002389169	0.000243341	0.007941775	0.002676754	0	0	0	0.00011061	0	0	2.21E-05	0	0.000508805	0.000707902	k__Bacteria; p__Firmicutes; c__Clostridia; o__Clostridiales; f__Ruminococcaceae
OTU_169	8.85E-05	0.000132732	0.00011061	6.64E-05	8.85E-05	0.000132732	0.000442439	8.85E-05	2.21E-05	6.64E-05	0	0.000154854	0.000132732	0.000154854	0.000309707	0.00079639	6.64E-05	6.64E-05	0	0.000331829	0.000287585	0.000309707	0.000265463	0.000154854	0.000597292	0.000309707	4.42E-05	4.42E-05	2.21E-05	4.42E-05	k__Bacteria; p__Firmicutes; c__Clostridia; o__Clostridiales; f__Ruminococcaceae
OTU_170	0.000597292	0	0	0.000774268	0.002322803	0	0	0.001194585	2.21E-05	0.000730024	0	2.21E-05	0.000176975	0.000730024	0.002145828	2.21E-05	0.001681267	0.000442439	0	0	0	2.21E-05	0	0.001083975	0	0	2.21E-05	0.000530926	8.85E-05	0.000464561	k__Bacteria; p__Bacteroidetes; c__Bacteroidia; o__Bacteroidales; f__Rikenellaceae; g__Alistipes; s__
OTU_171	0.001548536	0.000641536	0.003384656	4.42E-05	0.004623485	0.001172463	0.007455092	0.002190072	0.000951243	0.003605876	0.000929121	4.42E-05	0.001460048	0.001968852	0.000530926	0.01165826	0.000730024	0.000619414	0.001769755	0.002477657	4.42E-05	0.003207681	0.000530926	0.001614901	8.85E-05	0.001880365	0.00057517	2.21E-05	0.000530926	8.85E-05	k__Bacteria; p__Firmicutes; c__Clostridia; o__Clostridiales; f__Ruminococcaceae; g__Oscillibacter; s__
OTU_172	0.000132732	0.000353951	0.000221219	0.000707902	0.000353951	0.000176975	0.000752146	0.000287585	0.00011061	0.000929121	8.85E-05	0.000265463	0.000530926	0.000884877	0.001150341	0.000221219	6.64E-05	0.000774268	0.000154854	0.000287585	0.001106097	0.000464561	0.000398195	0.000265463	0.000199097	0.000840634	0.000132732	0.000398195	0.000398195	0.000376073	k__Bacteria; p__Firmicutes; c__Clostridia; o__Clostridiales; f__Ruminococcaceae
OTU_173	0.000199097	6.64E-05	0.000376073	6.64E-05	0.000486683	0.000508805	0	0.00079639	0.000486683	0.000641536	0.000154854	0	0.000331829	0.001460048	0.000420317	0	2.21E-05	0	0	0	0.000774268	8.85E-05	0.000398195	0.000398195	0	0.000906999	6.64E-05	0	6.64E-05	0.000309707	k__Bacteria; p__Firmicutes; c__Clostridia
OTU_174	0.000309707	0.000287585	0	0.000132732	0.000199097	2.21E-05	0.000176975	0.000221219	0	2.21E-05	2.21E-05	4.42E-05	8.85E-05	0	0.000199097	0.000353951	0	8.85E-05	0.000597292	0.002411291	2.21E-05	0.000154854	8.85E-05	6.64E-05	0.003406778	0.000132732	2.21E-05	0	0.000884877	0.000221219	k__Bacteria; p__Firmicutes; c__Clostridia; o__Clostridiales; f__Ruminococcaceae; g__Ruminiclostridium_5; s__
OTU_175	0.000154854	0.000486683	0.000663658	0.000331829	0.00057517	0.00068578	0.000752146	0.000331829	6.64E-05	0.000132732	0.000287585	0.000818512	0.000906999	0.000353951	0.00057517	0.000597292	0.000176975	0.002234316	0.000752146	0.002013096	0.000906999	0.000752146	0.000730024	0.000132732	0.000486683	0.000287585	0.000199097	0.000154854	0.000243341	0.000420317	k__Bacteria; p__Firmicutes; c__Clostridia; o__Clostridiales; f__Ruminococcaceae
OTU_176	0	6.64E-05	2.21E-05	0.000376073	0.001128219	4.42E-05	0.000309707	0.00057517	0	0	0.000221219	0.000884877	0.000132732	0	0.001747633	0.000331829	0.000398195	0.000199097	0	4.42E-05	0.00057517	0.001305194	0.000508805	0.000154854	0	0	4.42E-05	2.21E-05	0.000243341	2.21E-05	k__Bacteria; p__Firmicutes; c__Clostridia; o__Clostridiales; f__Lachnospiraceae
OTU_177	0.00011061	0	6.64E-05	0.000376073	0.001614901	0.000442439	0	0.004313778	0.000641536	2.21E-05	0.000663658	0	6.64E-05	0.004446509	0.000176975	0	0	0	0	0	0	2.21E-05	0.000818512	6.64E-05	0	0	0	0	4.42E-05	6.64E-05	k__Bacteria; p__Firmicutes; c__Clostridia; o__Clostridiales; f__Clostridiales_vadinBB60_group; g__; s__
OTU_178	0.004977436	0.002809486	0.005773825	0.005530484	0.001614901	0.007410849	0.004269534	0.000641536	0.001990974	0.003451022	4.42E-05	0	0.004999558	0.01382621	0.005331387	0	0.003296168	0.008074507	0.007344483	8.85E-05	0.014644722	0.011569773	0.002875852	0.002521901	0.000154854	0.00137156	0.000840634	0.000752146	0.000553048	0.003052827	k__Bacteria; p__Bacteroidetes; c__Bacteroidia; o__Bacteroidales; f__Barnesiellaceae; g__Coprobacter; s__
OTU_179	0.000176975	0.000243341	0.000176975	0.000420317	0.000176975	0.000176975	2.21E-05	0.000199097	0.00011061	6.64E-05	0.000398195	0.000132732	0.00011061	0.000376073	0.000199097	8.85E-05	4.42E-05	0.000176975	0.00011061	0.000132732	0.000353951	0.000331829	0.000331829	0.000464561	0.000154854	0.000309707	0.000331829	0.00011061	6.64E-05	0.000265463	k__Bacteria; p__Firmicutes; c__Clostridia; o__Clostridiales; f__Ruminococcaceae
OTU_180	0	2.21E-05	0	0	0	0	0	0	0	0	0	0	4.42E-05	0	4.42E-05	2.21E-05	2.21E-05	4.42E-05	0	0	2.21E-05	0	0	0.013405893	2.21E-05	0	4.42E-05	0	0.000132732	0	k__Bacteria; p__Bacteroidetes; c__Bacteroidia; o__Bacteroidales; f__Rikenellaceae; g__Alistipes; s__
OTU_181	0.002875852	0.003251925	0.005331387	0.007521458	0.005530484	0.005884435	0.007986019	0.003716485	0.001769755	0.003473144	0.003119193	0.009246969	0.005950801	0.005685338	0.006194142	0.016989647	0.015573843	0.015662331	8.85E-05	0.010087603	0.01176887	0.004977436	0.003517388	0.005751703	0.006570215	0.001327316	0.002477657	0.002610388	0.00960092	0.016657818	k__Bacteria; p__Firmicutes; c__Clostridia; o__Clostridiales; f__Lachnospiraceae
OTU_182	0.000132732	2.21E-05	2.21E-05	0	0.000486683	0.000530926	0	0.000951243	0.000376073	0.000818512	0.001592779	0	0.000818512	0.000508805	0.000730024	0	0	0	0	0	0.000221219	4.42E-05	0.000840634	0.000774268	0	0.000442439	0.000132732	0	2.21E-05	0.003406778	k__Bacteria; p__Firmicutes; c__Clostridia; o__Clostridiales
OTU_183	0.00331829	0.003893461	0.001813999	0.00606141	0.001570657	0.000929121	0.00148217	0.00126095	0.000929121	0.001083975	0.000929121	0.018316963	0.001349438	0.002610388	0.006548093	0.000398195	0.000464561	0.001504292	2.21E-05	0.000243341	0.002875852	0.003251925	0.00400407	0.001813999	0.003074949	0.000995487	0.00079639	0.00559685	0.002720998	0.001128219	k__Bacteria; p__Firmicutes; c__Clostridia; o__Clostridiales; f__Lachnospiraceae
OTU_184	0.000442439	0.000884877	0.00068578	0.000154854	0.000420317	4.42E-05	6.64E-05	0.000176975	0.000221219	0.000199097	0	8.85E-05	0.000309707	2.21E-05	8.85E-05	0	0	0	0	6.64E-05	0.000132732	0.000221219	0.00137156	0.000641536	0.000508805	0.000774268	8.85E-05	0.000154854	6.64E-05	0.00126095	k__Bacteria; p__Firmicutes; c__Clostridia; o__Clostridiales; f__Ruminococcaceae; g__Ruminococcaceae_UCG_013; s__
OTU_185	0	0	0	0	2.21E-05	0	0	0	0.000265463	4.42E-05	2.21E-05	0	0	0	0	0	0	0	0	0	0.000730024	0.001614901	0	2.21E-05	0	0.000862756	0.002477657	2.21E-05	0	0	k__Bacteria; p__Firmicutes; c__Clostridia; o__Clostridiales; f__Ruminococcaceae; g__Hydrogenoanaerobacterium; s__
OTU_186	6.64E-05	0.000597292	0.001681267	6.64E-05	0.000331829	4.42E-05	8.85E-05	0.000730024	0.000132732	0.000906999	0	0.000176975	0.000199097	0	0.000176975	2.21E-05	0	0.000154854	4.42E-05	4.42E-05	0.000176975	0.000221219	0.000774268	0.000154854	4.42E-05	0.000862756	0.000818512	0.000398195	0.00011061	0.000774268	k__Bacteria; p__Firmicutes; c__Clostridia; o__Clostridiales; f__Lachnospiraceae; g__Blautia; s__
OTU_187	0	0	0	0	0	2.21E-05	2.21E-05	0	2.21E-05	0	2.21E-05	2.21E-05	0	0	2.21E-05	0.003340412	0.000309707	0	0.000553048	2.21E-05	0	0	2.21E-05	0	0	0.000265463	2.21E-05	0	0.000774268	0	k__Bacteria; p__Firmicutes; c__Clostridia; o__Clostridiales; f__Ruminococcaceae; g__[Eubacterium]_coprostanoligenes_group; s__
OTU_188	0	6.64E-05	0	0	0.000442439	0	0	0.000331829	0.000508805	0.000530926	2.21E-05	0.00011061	6.64E-05	0	0.001216706	2.21E-05	2.21E-05	0	0	0	0.002322803	4.42E-05	0.000464561	0.000420317	4.42E-05	0	0.000132732	0	0.00011061	0	k__Bacteria; p__Firmicutes; c__Clostridia; o__Clostridiales; f__Ruminococcaceae; g__[Eubacterium]_coprostanoligenes_group; s__
OTU_189	0.000176975	0.000176975	8.85E-05	0.000132732	0.000398195	0.000221219	0.00079639	0.000132732	0.000353951	6.64E-05	0.000132732	0.000154854	0.000265463	0.000132732	0.000176975	0.000221219	0.000353951	0.000420317	0.000265463	0.000442439	6.64E-05	0.000243341	0.00011061	0.000420317	0.000154854	6.64E-05	0.000221219	0.000265463	0.001836121	0.000353951	k__Bacteria; p__Fusobacteria; c__Fusobacteriia; o__Fusobacteriales; f__Fusobacteriaceae; g__Fusobacterium
OTU_190	4.42E-05	0.000553048	2.21E-05	2.21E-05	0.000309707	0.00011061	0.000884877	0.000243341	0	0.000132732	8.85E-05	0.000376073	0.000508805	0.000663658	0.00068578	0.000464561	8.85E-05	0.000951243	0.000176975	0.000287585	0.000398195	6.64E-05	8.85E-05	0.000154854	0.000331829	8.85E-05	0.00011061	0.00011061	2.21E-05	0	k__Bacteria; p__Firmicutes; c__Clostridia; o__Clostridiales; f__Ruminococcaceae; g__GCA_900066225; s__
OTU_191	0	4.42E-05	0.000221219	0	0	0.000398195	0.001216706	8.85E-05	0	0.000132732	2.21E-05	0.001061853	0	4.42E-05	8.85E-05	0.003251925	0	0	0	4.42E-05	0.000331829	0	0.000464561	6.64E-05	0	4.42E-05	8.85E-05	2.21E-05	0	0	k__Bacteria; p__Firmicutes; c__Clostridia; o__Clostridiales; f__Ruminococcaceae; g__Ruminococcus_1; s__
OTU_192	0.000376073	0	2.21E-05	4.42E-05	0.000353951	2.21E-05	0.000154854	6.64E-05	8.85E-05	0.000221219	4.42E-05	0.000199097	2.21E-05	4.42E-05	0.000641536	0.000265463	2.21E-05	0.000132732	0.000199097	6.64E-05	0.000199097	0.000309707	0.000973365	0.000641536	0.000309707	0.000331829	0.000331829	6.64E-05	0.001128219	6.64E-05	k__Bacteria; p__Firmicutes; c__Erysipelotrichia; o__Erysipelotrichales; f__Erysipelotrichaceae; g__Erysipelatoclostridium
OTU_193	0.00011061	0.00011061	0	0	0.000398195	0	0	0.000221219	2.21E-05	0.000265463	0	0	0	0	0	0	0	0	0	0	0	0	0	2.21E-05	0	0.004623485	0	0	0	0	k__Bacteria; p__Firmicutes; c__Clostridia; o__Clostridiales; f__Christensenellaceae; g__Christensenellaceae_R_7_group
OTU_194	0.002477657	0	2.21E-05	0	0	0.000929121	2.21E-05	0	0.00079639	0	0	0.000951243	0.001017609	0.000221219	2.21E-05	0	0	0	0	0	0	0	0	0	0	0	0	0	0	0	k__Bacteria; p__Bacteroidetes; c__Bacteroidia; o__Bacteroidales; f__Rikenellaceae; g__Alistipes
OTU_195	4.42E-05	0.00011061	0.000353951	2.21E-05	0.003074949	0	0.000154854	8.85E-05	0.00011061	2.21E-05	6.64E-05	0.000199097	0.00011061	0	0.000154854	0.000331829	2.21E-05	0.000199097	0.001150341	0.000265463	4.42E-05	0.000132732	0.000265463	2.21E-05	0.000243341	0.000243341	0	0.000176975	0.000818512	0.000641536	k__Bacteria; p__Firmicutes; c__Clostridia; o__Clostridiales; f__Lachnospiraceae; g__[Eubacterium]_hallii_group; s__
OTU_196	0.000176975	0.001880365	0.001769755	0	0.000176975	0	0	0	0.002765242	4.42E-05	0	0	0.000376073	0.000331829	0.000154854	0	0	0	0	0	0	0	0	0	0	0.003760729	0.000840634	4.42E-05	2.21E-05	0	k__Bacteria; p__Firmicutes; c__Clostridia; o__Clostridiales
OTU_197	0.000353951	0.00011061	0.000508805	2.21E-05	0.000707902	8.85E-05	6.64E-05	0.000376073	0.000464561	0.000884877	0.000199097	0	0.000619414	0.000951243	0.000862756	0	4.42E-05	0	0	0	0.000132732	0.000199097	0.000420317	0.000486683	0	0.000774268	0.00011061	2.21E-05	2.21E-05	0.000464561	k__Bacteria; p__Firmicutes; c__Clostridia; o__Clostridiales; f__Christensenellaceae; g__Christensenellaceae_R_7_group; s__
OTU_198	6.64E-05	0.000353951	0.000176975	2.21E-05	2.21E-05	8.85E-05	0.000818512	0.00148217	0	0.000176975	4.42E-05	0.000176975	2.21E-05	0	0	0.000840634	0	0	0	0.002588267	0	8.85E-05	0.000265463	0	0.000840634	8.85E-05	2.21E-05	0.000553048	0	0.000331829	k__Bacteria; p__Firmicutes; c__Clostridia; o__Clostridiales; f__Lachnospiraceae; g__Lachnospira; s__
OTU_199	0.000353951	0	0.000508805	0	0.002256437	2.21E-05	0	0.000287585	0.000398195	0	0.000287585	0	0.000176975	0.000353951	0.000508805	0	0	0	0.003251925	0	0	0.000553048	0	4.42E-05	0	6.64E-05	0	0	0	0	k__Bacteria; p__Firmicutes; c__Clostridia; o__Clostridiales; f__Clostridiales_vadinBB60_group; g__; s__
OTU_200	0.000243341	6.64E-05	0.001659145	0.000973365	0.000199097	0.007012654	2.21E-05	4.42E-05	0.00057517	0.004070436	0.000508805	8.85E-05	0.001703389	0.004999558	0.000464561	0	0	0	0	2.21E-05	0.000309707	0	0.000774268	0.00148217	0	0.00057517	0.000176975	0.002942218	0	0.001106097	k__Bacteria; p__Cyanobacteria; c__Melainabacteria; o__Gastranaerophilales; f__; g__; s__
OTU_201	0.000663658	0.000884877	0.00011061	0.001305194	0.000442439	0.001194585	6.64E-05	0.000752146	0.000884877	0.002964339	0.000243341	0.000464561	0.000376073	0.000663658	0.000265463	6.64E-05	0.000132732	8.85E-05	6.64E-05	0.000199097	0.000442439	0.000376073	0.000641536	0.000176975	0.000398195	0.004579241	0.00011061	0.006459605	0.000906999	0.000287585	k__Bacteria; p__Firmicutes; c__Clostridia; o__Clostridiales; f__Lachnospiraceae
OTU_202	0.003362534	0.00079639	0.002986461	0.012122821	2.21E-05	2.21E-05	6.64E-05	2.21E-05	0	0	0.008516945	8.85E-05	4.42E-05	4.42E-05	0.010861871	2.21E-05	0	0	0	0.000132732	0	0.006658703	0.000176975	0.000132732	0	0.008472702	2.21E-05	0	4.42E-05	4.42E-05	k__Bacteria; p__Firmicutes; c__Clostridia; o__Clostridiales; f__Clostridiales_vadinBB60_group; g__; s__
OTU_203	6.64E-05	2.21E-05	4.42E-05	0.00011061	8.85E-05	8.85E-05	0.000353951	0	0.000464561	6.64E-05	6.64E-05	0.000199097	0.000221219	2.21E-05	0.000154854	0.000309707	0.00011061	0.00011061	6.64E-05	6.64E-05	0.000154854	0.000376073	0.000221219	0.000442439	0.000132732	0.000376073	0.000132732	0.000132732	0.001681267	0.000243341	k__Bacteria; p__Firmicutes; c__Bacilli; o__Bacillales; f__Staphylococcaceae; g__Staphylococcus
OTU_204	2.21E-05	0.000154854	0.000154854	4.42E-05	6.64E-05	0	0.000154854	0	0.000199097	0	0	0	0.000154854	0	0	0	4.42E-05	0.000132732	0	0	0	0	0	0.000442439	0	0	2.21E-05	4.42E-05	0.000199097	4.42E-05	Unclassified
OTU_205	0.000132732	0.000287585	2.21E-05	0.000862756	0	0.000221219	0	0.000309707	0.000265463	0.000641536	0.000243341	2.21E-05	4.42E-05	0.00011061	4.42E-05	0	0	0	0	0	0.000376073	0	0.001725511	0.000265463	0	0.000442439	0	0.001194585	2.21E-05	0.000376073	k__Bacteria; p__Cyanobacteria; c__Melainabacteria; o__Gastranaerophilales; f__; g__; s__
OTU_206	2.21E-05	0.000353951	0.000132732	0.000221219	2.21E-05	0	0.000132732	0.00011061	0.000508805	0.000464561	8.85E-05	0	0.000353951	0.000309707	0.00068578	4.42E-05	4.42E-05	0.000376073	2.21E-05	0.00011061	4.42E-05	0	2.21E-05	0.000663658	2.21E-05	8.85E-05	8.85E-05	0.000154854	0	0.000176975	k__Bacteria; p__Firmicutes; c__Clostridia; o__Clostridiales; f__Ruminococcaceae
OTU_207	0.000331829	0.000221219	0	0.000398195	0	0	0	0.000398195	2.21E-05	0	0	0.00011061	0.00011061	4.42E-05	0	0	0	0	0	0	0.001128219	0.002433413	0.000243341	2.21E-05	0.000929121	0	0	0.000132732	2.21E-05	4.42E-05	k__Bacteria; p__Firmicutes; c__Clostridia; o__Clostridiales; f__Ruminococcaceae; g__Ruminococcaceae_UCG_014; s__
OTU_208	0.000199097	0.000398195	2.21E-05	0.00011061	4.42E-05	0.001083975	0.00011061	0.000176975	2.21E-05	0.000309707	0	0	0.000154854	8.85E-05	0.000221219	0	2.21E-05	0.00011061	0.00011061	0.000398195	0	4.42E-05	6.64E-05	0.000199097	8.85E-05	0.000774268	4.42E-05	0	6.64E-05	0.000154854	k__Bacteria; p__Firmicutes; c__Clostridia; o__Clostridiales; f__Ruminococcaceae
OTU_209	0.00011061	4.42E-05	0	4.42E-05	0.000265463	2.21E-05	0.000199097	4.42E-05	8.85E-05	2.21E-05	0	0	8.85E-05	0.00011061	0.000530926	0.000398195	4.42E-05	0.000331829	0.000309707	0.000309707	6.64E-05	0.000154854	0.00011061	0.000265463	8.85E-05	0.000530926	0.000132732	4.42E-05	0.000199097	0.000376073	k__Bacteria; p__Actinobacteria; c__Coriobacteriia; o__Coriobacteriales; f__Eggerthellaceae; g__CHKCI002; s__
OTU_210	0.000376073	0.000376073	0.000176975	4.42E-05	0.000176975	0.000243341	0.000243341	4.42E-05	4.42E-05	0.000331829	0	0.00011061	0.000154854	0.000132732	8.85E-05	0.000265463	4.42E-05	0.00057517	0.00011061	0.000353951	0.000176975	0.001150341	0.000154854	0.000309707	0.000376073	0.000154854	0.00011061	0.000132732	6.64E-05	0.000486683	k__Bacteria; p__Firmicutes; c__Clostridia; o__Clostridiales; f__Family_XIII; g__[Eubacterium]_nodatum_group; s__
OTU_211	4.42E-05	8.85E-05	0.000486683	8.85E-05	0.000287585	2.21E-05	0.001990974	0.000663658	2.21E-05	0.000154854	0	0	4.42E-05	0	0	0.000707902	0	0	0	0.000199097	0	0.000309707	0.000154854	0.000420317	0	2.21E-05	0	0	0	0.00079639	k__Bacteria; p__Firmicutes; c__Clostridia; o__Clostridiales; f__Ruminococcaceae; g__Ruminococcaceae_UCG_014; s__
OTU_212	0.000331829	0.00011061	2.21E-05	0	0.002676754	2.21E-05	2.21E-05	0.005132289	0.000132732	4.42E-05	4.42E-05	0	8.85E-05	6.64E-05	0	0.000951243	8.85E-05	4.42E-05	4.42E-05	0	0.00011061	2.21E-05	0.000553048	0.00263251	0.000132732	0.000221219	0.000641536	0.00148217	2.21E-05	6.64E-05	k__Bacteria; p__Firmicutes; c__Bacilli; o__Lactobacillales; f__Lactobacillaceae; g__Lactobacillus
OTU_213	8.85E-05	0.000752146	0.000154854	0	0.000353951	4.42E-05	0.00011061	2.21E-05	6.64E-05	0.000641536	0	0	0.000132732	2.21E-05	0	0	4.42E-05	4.42E-05	0	6.64E-05	2.21E-05	0	0.000464561	0.00011061	0.000331829	4.42E-05	0	0.000464561	0.00079639	0.000221219	k__Bacteria; p__Firmicutes; c__Erysipelotrichia; o__Erysipelotrichales; f__Erysipelotrichaceae; g__Erysipelatoclostridium; s__
OTU_214	0.000154854	0.000221219	0.000154854	0.000154854	0.000199097	0.000597292	0.000707902	0.000265463	0.000641536	8.85E-05	0.000265463	0.00057517	0.000619414	0.000309707	0.000243341	0.000132732	0.000154854	0.000464561	0.000309707	0.000243341	0.000132732	0.000154854	0.000199097	0.000265463	0.000221219	0.000398195	0.000221219	0.000132732	0.002212194	0.000221219	k__Bacteria; p__Firmicutes; c__Negativicutes; o__Selenomonadales; f__Veillonellaceae; g__Megasphaera; s__Megasphaera_elsdenii
OTU_215	0.000176975	0.000132732	4.42E-05	0.00011061	6.64E-05	0.000243341	0.000265463	2.21E-05	0.000597292	0.000132732	0.000221219	8.85E-05	0.000376073	4.42E-05	0.000199097	0.00011061	0.00011061	0.000199097	0.000132732	0.000154854	8.85E-05	0.000221219	0.000199097	0.000132732	4.42E-05	0.00011061	0.000221219	4.42E-05	0.001460048	0.000398195	k__Bacteria; p__Firmicutes; c__Bacilli; o__Lactobacillales; f__Lactobacillaceae; g__Lactobacillus; s__Lactobacillus_fermentum
OTU_216	0	0	0	0	0	0	0	0	8.85E-05	6.64E-05	0	0	0	0	0	2.21E-05	0	0	2.21E-05	2.21E-05	0	0	0.005972923	0	0	0	0	0.000265463	0	2.21E-05	k__Bacteria; p__Proteobacteria; c__Deltaproteobacteria; o__Desulfovibrionales; f__Desulfovibrionaceae
OTU_217	0.000176975	0.001548536	0.000862756	0.000154854	0.001128219	0.000176975	0.001083975	0.001305194	0.000154854	0.000221219	0.001990974	0.000265463	0.000199097	0.000752146	0.000132732	6.64E-05	0.000132732	0.000929121	0.000154854	0.000265463	0.000553048	0.000265463	0.000132732	0.00011061	0.00057517	0.000398195	0.00126095	4.42E-05	2.21E-05	0.00011061	k__Bacteria; p__Firmicutes; c__Clostridia; o__Clostridiales; f__Ruminococcaceae; g__Intestinimonas; s__
OTU_218	0	0	0	0	0.000442439	0	0	0.003627998	0	0	0	0	0	0.001791877	0	0	0	0	0	0	0	0	0	0	0	0	0	0	0	0	k__Bacteria; p__Firmicutes; c__Clostridia; o__Clostridiales; f__Clostridiales_vadinBB60_group; g__; s__
OTU_219	0.000265463	0	0.001349438	0.000154854	2.21E-05	0	0	0.000353951	2.21E-05	4.42E-05	0.00011061	4.42E-05	0.000154854	0.000265463	0.000265463	0	0	0	0	0.000154854	0.000176975	0	0.000376073	0	0	0	0	0.001614901	0	2.21E-05	k__Bacteria; p__Firmicutes; c__Clostridia; o__Clostridiales
OTU_220	6.64E-05	0	0	2.21E-05	0.000508805	0	0	0.000707902	2.21E-05	0.000199097	0	0	0	0.000243341	0	0	0	0	0	0	0	0	0	0	0	0.001283072	0	0	0	0	k__Bacteria; p__Firmicutes; c__Clostridia; o__Clostridiales; f__Ruminococcaceae; g__Ruminococcaceae_UCG_014; s__
OTU_221	0.000176975	0	4.42E-05	2.21E-05	0.000530926	4.42E-05	0.000331829	8.85E-05	2.21E-05	0	0	0.00011061	0.00011061	4.42E-05	0.000353951	0.000530926	0.000132732	0.000287585	0.000707902	0.000376073	0.000420317	0.000265463	0.001039731	8.85E-05	0.000486683	0.000508805	0	0	0.00011061	0.000309707	k__Bacteria; p__Firmicutes; c__Clostridia; o__Clostridiales; f__Lachnospiraceae; g__Blautia; s__
OTU_222	0	0.000530926	0.000840634	0.000353951	2.21E-05	0	6.64E-05	2.21E-05	0.000132732	0	0	0	0	4.42E-05	0.000265463	0	0	0	0	0	0	0.000376073	0.000265463	0	0	0.00126095	0	0.000464561	2.21E-05	0	k__Bacteria; p__Firmicutes; c__Clostridia; o__Clostridiales; f__Ruminococcaceae; g__Caproiciproducens
OTU_223	6.64E-05	0.000331829	6.64E-05	0.000176975	0.000199097	4.42E-05	0.000376073	8.85E-05	0	0.000132732	0	2.21E-05	0.000353951	0.000132732	0.000309707	0.000420317	0	0.00011061	0	0.000287585	0.000353951	0.000154854	0.000132732	2.21E-05	0.000619414	0.000132732	8.85E-05	8.85E-05	6.64E-05	0.000464561	k__Bacteria; p__Firmicutes; c__Clostridia; o__Clostridiales; f__Defluviitaleaceae; g__Defluviitaleaceae_UCG_011; s__
OTU_224	0.000309707	8.85E-05	0.00057517	0	0.000331829	2.21E-05	0	8.85E-05	0.000132732	0.000353951	6.64E-05	0	8.85E-05	0.000132732	0.000597292	0	0	0	0	0	0	0	0.000420317	0.000265463	0	0.000530926	0.000398195	0	0	0.000663658	k__Bacteria; p__Firmicutes; c__Clostridia; o__Clostridiales; f__Ruminococcaceae
OTU_225	2.21E-05	6.64E-05	0.000199097	0.000331829	0.000154854	0.001526414	0	0.000818512	0	6.64E-05	0.00011061	2.21E-05	0.001327316	0.000398195	0.000265463	8.85E-05	0	0.001637023	0.000353951	0.001172463	0	0	8.85E-05	0.000287585	8.85E-05	6.64E-05	2.21E-05	0.000818512	0.000265463	0.000154854	k__Bacteria; p__Firmicutes; c__Clostridia; o__Clostridiales; f__Clostridiales_vadinBB60_group; g__; s__
OTU_226	0.003981949	0.001327316	0.001106097	0.001637023	0.004955314	0.001924608	0.001349438	0.002654632	0.001039731	0.00468985	0.000376073	0.001813999	0.001017609	0.000508805	0.001393682	0.004933192	0.002521901	0.004645607	0.010220334	0.002477657	0.003052827	0.014777453	0.004933192	0.002964339	0.005795947	0.005110167	0.000995487	0.002190072	0.003384656	0.001283072	k__Bacteria; p__Firmicutes; c__Clostridia; o__Clostridiales; f__Lachnospiraceae
OTU_227	6.64E-05	0.000176975	0.000353951	0	0.000707902	0.000331829	0	6.64E-05	0.001548536	0.000154854	6.64E-05	2.21E-05	0.000199097	0.000398195	0.000597292	0	0.000243341	0	0	0	0	0	0	0.000243341	0	0.000929121	0.000199097	0	6.64E-05	0.00011061	k__Bacteria; p__Firmicutes; c__Clostridia; o__Clostridiales; f__Christensenellaceae; g__Christensenellaceae_R_7_group; s__
OTU_228	0.000530926	0.001238828	0	6.64E-05	6.64E-05	6.64E-05	0.000199097	0.000884877	0	8.85E-05	0	4.42E-05	0	2.21E-05	0	4.42E-05	4.42E-05	0.000376073	2.21E-05	4.42E-05	0	2.21E-05	4.42E-05	2.21E-05	0.000442439	0.000287585	4.42E-05	6.64E-05	0.000597292	6.64E-05	k__Bacteria; p__Firmicutes; c__Erysipelotrichia; o__Erysipelotrichales; f__Erysipelotrichaceae; g__Erysipelatoclostridium
OTU_229	0	0	0	0	0	0	0	0	0	0	2.21E-05	0	0	0.006238386	0	0	0	2.21E-05	0	0	0	0	0	0	0	0	0	0	0	0	k__Bacteria; p__Bacteroidetes; c__Bacteroidia
OTU_230	4.42E-05	6.64E-05	6.64E-05	0.000707902	2.21E-05	0.00148217	0	0	2.21E-05	6.64E-05	0	0.000398195	6.64E-05	2.21E-05	0.00011061	0	0	0	0	0	0.000221219	0	0.000730024	2.21E-05	8.85E-05	0.000132732	0.000132732	0.000442439	2.21E-05	2.21E-05	k__Bacteria; p__Firmicutes; c__Clostridia; o__Clostridiales; f__Lachnospiraceae
OTU_231	0	4.42E-05	0.00057517	2.21E-05	8.85E-05	2.21E-05	6.64E-05	2.21E-05	0	2.21E-05	0.001083975	4.42E-05	0.000132732	0	4.42E-05	2.21E-05	2.21E-05	2.21E-05	6.64E-05	4.42E-05	2.21E-05	2.21E-05	2.21E-05	0	4.42E-05	4.42E-05	2.21E-05	4.42E-05	4.42E-05	0.002300681	k__Bacteria; p__Verrucomicrobia; c__Verrucomicrobiae; o__Verrucomicrobiales; f__Akkermansiaceae; g__Akkermansia; s__
OTU_232	0.000331829	0.000199097	0.000176975	0.000309707	0.00011061	0.000597292	0.000442439	0.000641536	0.000376073	0.000132732	0.000132732	0.000884877	0.001039731	0.000353951	0.000243341	2.21E-05	0	0.000243341	0	0.000221219	8.85E-05	0.000840634	0.002588267	0.000176975	0.000420317	0.000265463	4.42E-05	0.000398195	2.21E-05	0.001172463	k__Bacteria; p__Firmicutes; c__Clostridia; o__Clostridiales; f__Ruminococcaceae; g__Ruminococcaceae_UCG_014; s__
OTU_233	0.000132732	2.21E-05	2.21E-05	0.000132732	6.64E-05	4.42E-05	0.000398195	4.42E-05	0.000464561	6.64E-05	2.21E-05	0.00011061	0.000243341	4.42E-05	0.000309707	2.21E-05	8.85E-05	0.000265463	8.85E-05	0.000132732	0.000132732	0.000154854	2.21E-05	0.00011061	4.42E-05	0.000154854	0.000154854	0.00011061	0.001614901	0.000132732	k__Bacteria; p__Actinobacteria; c__Actinobacteria; o__Corynebacteriales; f__Corynebacteriaceae; g__Corynebacterium_1; s__
OTU_234	0.000176975	0	0.000176975	0	0.000530926	0	4.42E-05	0.000154854	0	0.000530926	2.21E-05	0	2.21E-05	0.000287585	0.00011061	0	0	4.42E-05	6.64E-05	0	0.000376073	8.85E-05	0.000486683	0	0.00011061	0.001017609	2.21E-05	0.000154854	0	0	k__Bacteria; p__Firmicutes; c__Clostridia; o__Clostridiales; f__Ruminococcaceae
OTU_235	0	2.21E-05	6.64E-05	0.000265463	0.000154854	0.00011061	0.000199097	0	0.000132732	0.000176975	2.21E-05	6.64E-05	0	0	0	0.000132732	4.42E-05	0.000243341	4.42E-05	0.000376073	2.21E-05	0.000265463	0.000265463	0.00011061	0.00057517	4.42E-05	0	0.000132732	0.00011061	4.42E-05	k__Bacteria; p__Firmicutes; c__Clostridia; o__Clostridiales; f__Family_XIII
OTU_236	0.000154854	8.85E-05	0.000132732	0	6.64E-05	0	0	2.21E-05	2.21E-05	0	2.21E-05	0	0	2.21E-05	0.000154854	4.42E-05	0.000730024	0	0.001813999	0.000641536	0	0	0	0.000353951	0	2.21E-05	0	0	0.000154854	2.21E-05	k__Bacteria; p__Firmicutes; c__Clostridia; o__Clostridiales; f__Ruminococcaceae
OTU_237	0.001061853	0	0	0	0	0	0	0.001327316	8.85E-05	0.001393682	0	0	0.000331829	0	0	0	0	0	0	0	4.42E-05	0	0.000132732	8.85E-05	0	0.000331829	0	0.001061853	0	0	k__Bacteria; p__Firmicutes; c__Clostridia; o__Clostridiales; f__Lachnospiraceae; g__[Eubacterium]_ventriosum_group; s__
OTU_238	0.004490753	0.000154854	0.00011061	8.85E-05	0.000199097	4.42E-05	4.42E-05	0	6.64E-05	0.000464561	0.000420317	4.42E-05	2.21E-05	2.21E-05	0.000199097	0	0	0	0	0	6.64E-05	0.000398195	0.000176975	0.000420317	0.000884877	6.64E-05	0.00057517	0	8.85E-05	8.85E-05	k__Bacteria; p__Firmicutes; c__Bacilli; o__Lactobacillales; f__Enterococcaceae; g__Enterococcus
OTU_239	0.000442439	0.000597292	0.000818512	4.42E-05	0.000132732	0.000199097	0.000553048	0.000376073	0.000132732	0.000641536	0.000154854	0	0.000398195	4.42E-05	0.00011061	0	0	8.85E-05	0	6.64E-05	0	0.000243341	4.42E-05	0.000176975	0	0.000376073	0.00079639	0	0	0.00011061	k__Bacteria; p__Firmicutes; c__Clostridia; o__Clostridiales; f__Ruminococcaceae; g__Oscillospira; s__
OTU_240	0.000530926	0.001813999	4.42E-05	0.001083975	0.000176975	0.000265463	0.000221219	0.000331829	0.002123706	0.000176975	0.000752146	0.000154854	0.002035218	0.00126095	0.000309707	0.000774268	8.85E-05	0.000132732	0.000243341	0.000486683	2.21E-05	0.000420317	0.000221219	0.000530926	0.000309707	0.000995487	0.000353951	0.000376073	8.85E-05	0.000287585	k__Bacteria; p__Bacteroidetes; c__Bacteroidia; o__Bacteroidales; f__Bacteroidaceae; g__Bacteroides; s__unidentified
OTU_241	0	6.64E-05	4.42E-05	0.000663658	0.00011061	0.013162552	0.000309707	0.001437926	0.000331829	0.000619414	0.000243341	2.21E-05	0.001039731	0.000641536	0.000420317	2.21E-05	0.000287585	4.42E-05	4.42E-05	4.42E-05	2.21E-05	0.000862756	0.000376073	0.000929121	2.21E-05	4.42E-05	0.001172463	0.000464561	6.64E-05	0.000530926	k__Bacteria; p__Firmicutes; c__Clostridia; o__Clostridiales; f__Lachnospiraceae
OTU_242	0	0.002101584	2.21E-05	0.000818512	0	2.21E-05	0	0	2.21E-05	8.85E-05	4.42E-05	0	0.000154854	2.21E-05	0	0	2.21E-05	0	0	0	4.42E-05	0	0.001216706	0	0.000176975	2.21E-05	0	0.000154854	6.64E-05	0.000265463	k__Bacteria; p__Firmicutes; c__Clostridia; o__Clostridiales; f__Peptostreptococcaceae; g__Terrisporobacter; s__
OTU_243	0.00079639	4.42E-05	0.000176975	0.000176975	0.000132732	0	0.000707902	0.000420317	4.42E-05	0.000331829	8.85E-05	0.002344925	0.000243341	0	0.000221219	0	0	0	0	0	8.85E-05	0	0.000132732	0.000287585	0.000221219	0.000353951	0.000553048	0	2.21E-05	4.42E-05	k__Bacteria; p__Firmicutes; c__Clostridia; o__Clostridiales; f__Ruminococcaceae; g__Ruminococcaceae_UCG_014
OTU_244	6.64E-05	8.85E-05	2.21E-05	0	0.000132732	0	0	0	6.64E-05	0.000287585	0.000287585	0	0.000154854	0.000331829	0.003008583	0	0	0	0	0	8.85E-05	0.000376073	8.85E-05	2.21E-05	0	8.85E-05	0	0	0	0	k__Bacteria; p__Firmicutes; c__Clostridia; o__Clostridiales; f__Clostridiales_vadinBB60_group; g__; s__
OTU_245	0	6.64E-05	0.000331829	8.85E-05	0	0	2.21E-05	0.000353951	0.002588267	8.85E-05	2.21E-05	0	0.000176975	8.85E-05	6.64E-05	0.000265463	0.000132732	0.000287585	4.42E-05	0	2.21E-05	2.21E-05	0.00011061	4.42E-05	0	0.000309707	8.85E-05	2.21E-05	2.21E-05	8.85E-05	k__Bacteria; p__Firmicutes; c__Clostridia; o__Clostridiales; f__Ruminococcaceae
OTU_246	0.00011061	2.21E-05	6.64E-05	0	0.000353951	8.85E-05	0.000265463	0.000309707	0	0	0.000132732	0.000376073	0	0	0.00011061	0	0	0	0	0	0.000132732	8.85E-05	2.21E-05	4.42E-05	4.42E-05	0	0.000199097	6.64E-05	0	0	k__Bacteria; p__Firmicutes; c__Clostridia; o__Clostridiales; f__Ruminococcaceae; g__Ruminococcaceae_UCG_013; s__
OTU_247	0.003716485	0	0	0	0.000663658	0	0	0	0	0.006791434	0	0	0	0	0	0	0	0	0	2.21E-05	0	0	0	0	0	0.001039731	0	0	0	0	k__Bacteria; p__Bacteroidetes; c__Bacteroidia; o__Bacteroidales; f__Marinifilaceae; g__Butyricimonas; s__
OTU_248	0.001393682	0.001460048	0.000862756	0.000884877	0.000530926	0.001614901	0.000929121	0.000752146	0.001526414	0.000752146	0.000730024	6.64E-05	0.00194673	0.001172463	0.000619414	0.000132732	8.85E-05	8.85E-05	0.000707902	0.000398195	4.42E-05	0.000420317	0.000995487	0.004380143	0	0.000730024	0.007477214	0	0.000154854	0.00148217	k__Bacteria; p__Firmicutes; c__Clostridia; o__Clostridiales; f__Ruminococcaceae
OTU_249	4.42E-05	0.000176975	0.000287585	8.85E-05	0.000398195	0	6.64E-05	2.21E-05	2.21E-05	0	2.21E-05	6.64E-05	0.000154854	2.21E-05	6.64E-05	0.000973365	6.64E-05	0.000221219	0	0.002035218	8.85E-05	0	0.000265463	4.42E-05	0.000221219	0	2.21E-05	0.000221219	0.001238828	0	k__Bacteria; p__Firmicutes; c__Erysipelotrichia; o__Erysipelotrichales; f__Erysipelotrichaceae; g__Erysipelatoclostridium; s__Clostridiales_bacterium_CHKCI006
OTU_250	0.000553048	0.000442439	0.000287585	0.000132732	0.000818512	0.000221219	0.000818512	0.000730024	0	0.00011061	0.000154854	0.000199097	0.00079639	0.000132732	0.000862756	0.000995487	0.00068578	0.001061853	0.00057517	0.001305194	0.000265463	0.001061853	8.85E-05	0.00011061	0.000265463	0.000199097	0.000132732	4.42E-05	0.000707902	0.000818512	k__Bacteria; p__Firmicutes; c__Clostridia; o__Clostridiales; f__Lachnospiraceae; g__Lachnospiraceae_UCG_010; s__
OTU_251	0.000132732	0.000221219	0.000221219	0.000132732	0.000221219	0.000398195	0.000221219	0.000265463	2.21E-05	2.21E-05	0	0	0.000199097	0.00011061	0.000221219	0	0	0	8.85E-05	0	0	6.64E-05	0.000176975	0.000176975	0	0.000243341	8.85E-05	0	2.21E-05	0.00011061	k__Bacteria; p__Firmicutes; c__Clostridia; o__Clostridiales; f__Ruminococcaceae; g__Angelakisella; s__
OTU_252	8.85E-05	0.000353951	0.000818512	0.000464561	0.001460048	0.000154854	0.001415804	0.00011061	0	0.000154854	8.85E-05	8.85E-05	6.64E-05	4.42E-05	0.000508805	0	0.000154854	0.000442439	0	0.000221219	6.64E-05	0.00126095	0.000929121	0	0.000730024	0.000353951	4.42E-05	0.000530926	0.000176975	0.000929121	k__Bacteria; p__Firmicutes; c__Clostridia; o__Clostridiales; f__Ruminococcaceae; g__Ruminococcaceae_UCG_014; s__
OTU_253	0.001681267	0.003251925	0.00068578	0.00057517	0.007565702	0.000663658	0.001327316	0.00422529	0.00148217	0.002986461	0.000597292	0.005154411	0.003605876	0.000442439	0.006747191	0.000530926	0.003362534	8.85E-05	6.64E-05	0.000287585	0.002035218	0.005552606	0.00137156	0.000774268	0.006459605	0.003119193	0.006924166	0.003097071	0.006813556	0.006525971	k__Bacteria; p__Firmicutes; c__Clostridia; o__Clostridiales; f__Lachnospiraceae
OTU_254	0.000132732	8.85E-05	8.85E-05	0	0.000176975	0.000486683	0.000132732	0.00011061	0.00011061	0.000154854	0	0	4.42E-05	0.000265463	0.000221219	8.85E-05	0	8.85E-05	0	0.000199097	0	2.21E-05	8.85E-05	0.000265463	0	0.000132732	4.42E-05	0	0	6.64E-05	k__Bacteria; p__Firmicutes; c__Clostridia; o__Clostridiales; f__Ruminococcaceae
OTU_255	0	0	0	0	0	0	0	0	0	0	0	0	0	0	0	0	0	0	0	0	0	0.000154854	8.85E-05	0	0	0	0	0.005464118	0.000176975	0	k__Bacteria; p__Firmicutes; c__Clostridia; o__Clostridiales; f__Clostridiaceae_1; g__Clostridium_sensu_stricto_1; s__
OTU_256	0.00011061	0.001194585	0.00126095	0.000132732	0.000221219	0	0	0.000464561	6.64E-05	4.42E-05	0	2.21E-05	0	0	0	0	0	2.21E-05	8.85E-05	0.00068578	0	2.21E-05	0.000818512	2.21E-05	0.00126095	0.000154854	0.001061853	6.64E-05	0	4.42E-05	k__Bacteria; p__Firmicutes; c__Clostridia; o__Clostridiales; f__Lachnospiraceae
OTU_257	0.00011061	2.21E-05	4.42E-05	0	2.21E-05	0	2.21E-05	2.21E-05	0	2.21E-05	0	0	0	0	2.21E-05	0.00011061	0	0	0	2.21E-05	2.21E-05	0.000486683	0.000663658	2.21E-05	0.000199097	0.002079462	0	2.21E-05	0	0.00011061	k__Bacteria; p__Actinobacteria; c__Actinobacteria; o__Micrococcales; f__Dermabacteraceae; g__Brachybacterium
OTU_258	0.000243341	0	0	0	0.000840634	0.000243341	0.000243341	0	0.000132732	0	2.21E-05	0	0.000707902	0.00068578	0	0	6.64E-05	0	0	0	0	0	0	0.000553048	0	0	2.21E-05	0	0	0.000353951	k__Bacteria; p__Firmicutes; c__Clostridia; o__Clostridiales; f__Ruminococcaceae
OTU_259	0.000221219	6.64E-05	0.000199097	0.000176975	0	0.000176975	0.00011061	0.000199097	6.64E-05	0.000221219	8.85E-05	0	0.000132732	0.000132732	0.000287585	4.42E-05	2.21E-05	6.64E-05	0.000132732	0.000132732	0.000265463	0.000132732	2.21E-05	0.000154854	0	0.000265463	0.000132732	0.00011061	2.21E-05	0.000132732	k__Bacteria; p__Firmicutes; c__Clostridia; o__Clostridiales; f__Ruminococcaceae
OTU_260	0.000132732	8.85E-05	0	0	0.000464561	0	0	0.002698876	0.002079462	0	2.21E-05	0	0	0	0	0	0	0	0	0	0	0	0.000265463	0	0	0.000132732	0	0	0	0	k__Bacteria; p__Firmicutes; c__Clostridia; o__Clostridiales; f__Ruminococcaceae; g__[Eubacterium]_coprostanoligenes_group; s__
OTU_261	0.000376073	0.000132732	0	0	0.000464561	0	4.42E-05	0.000464561	0.000929121	0.00068578	0	0	8.85E-05	0.000420317	0.000376073	2.21E-05	0	2.21E-05	0	0	0	0	0	0.001637023	0	0.000199097	0	0	0.00011061	2.21E-05	k__Bacteria; p__Firmicutes; c__Clostridia; o__Clostridiales; f__Christensenellaceae; g__Christensenellaceae_R_7_group; s__
OTU_262	6.64E-05	0.000221219	0.000243341	0.000376073	0.000199097	0.000995487	0.000597292	8.85E-05	4.42E-05	0.000199097	2.21E-05	0.000199097	0.000199097	4.42E-05	0.000199097	0.000132732	0	0.000265463	2.21E-05	0.000442439	0.000420317	4.42E-05	0.00057517	0.000243341	0.000132732	0.000376073	6.64E-05	0.000154854	2.21E-05	0.000132732	k__Bacteria; p__Firmicutes; c__Clostridia; o__Clostridiales; f__Ruminococcaceae; g__Ruminococcaceae_NK4A214_group
OTU_263	0.002831608	0.001415804	0.00137156	0.000309707	0.001238828	0.000265463	0.004734094	0.000420317	0.000464561	0.000929121	0.001813999	0.002278559	0.000199097	0.000995487	0.001592779	0.000862756	0.000486683	0.001106097	0	0.000331829	0.001725511	0.008494823	0.001968852	0.00079639	0.005530484	0.000862756	0.000553048	0.001106097	0.001460048	0.003119193	k__Bacteria; p__Firmicutes; c__Clostridia; o__Clostridiales; f__Ruminococcaceae; g__Ruminococcaceae_UCG_014; s__
OTU_264	8.85E-05	0.00011061	2.21E-05	2.21E-05	0.00011061	6.64E-05	0.000154854	2.21E-05	0	0	0	6.64E-05	0.000973365	6.64E-05	6.64E-05	0.000707902	6.64E-05	0.000486683	0.000398195	0.000287585	0.00011061	0.000199097	0.000906999	0.000132732	0.000154854	2.21E-05	4.42E-05	4.42E-05	0.001349438	6.64E-05	k__Bacteria; p__Firmicutes; c__Clostridia; o__Clostridiales; f__Lachnospiraceae
OTU_265	2.21E-05	8.85E-05	4.42E-05	0.00011061	8.85E-05	4.42E-05	8.85E-05	2.21E-05	0.000287585	2.21E-05	2.21E-05	6.64E-05	0.000199097	6.64E-05	2.21E-05	0.000331829	0.000287585	0.000199097	0.00011061	0.000132732	2.21E-05	8.85E-05	2.21E-05	0.000154854	4.42E-05	0	0.000132732	4.42E-05	0.000663658	4.42E-05	k__Bacteria; p__Firmicutes; c__Bacilli; o__Bacillales; f__Listeriaceae; g__Listeria
OTU_266	0.000309707	4.42E-05	0.000597292	0	2.21E-05	0	0.001039731	4.42E-05	0	2.21E-05	0	0	0	4.42E-05	0	0	8.85E-05	0	2.21E-05	0.00057517	0	0	0	4.42E-05	2.21E-05	8.85E-05	2.21E-05	2.21E-05	0	0.000154854	k__Bacteria; p__Firmicutes; c__Clostridia; o__Clostridiales; f__Ruminococcaceae
OTU_267	0.001106097	0	0	0	0.000464561	0.000132732	2.21E-05	0.00011061	4.42E-05	0	0	0	0	0	0	0.001858243	0.000154854	0	2.21E-05	0.000243341	0	0	0.000176975	2.21E-05	2.21E-05	0	2.21E-05	0	0	0	k__Bacteria; p__Firmicutes; c__Clostridia; o__Clostridiales; f__Lachnospiraceae
OTU_268	0.000353951	0	6.64E-05	0.000132732	0.000132732	2.21E-05	0.00011061	0.000132732	0.000265463	0.000442439	0	0	2.21E-05	2.21E-05	0.000309707	0	0	0	0	2.21E-05	0	0.00011061	0.000154854	0.000243341	0	0.000309707	6.64E-05	0	0	0	k__Bacteria; p__Firmicutes; c__Clostridia; o__Clostridiales; f__Ruminococcaceae; g__Ruminococcaceae_UCG_010; s__
OTU_269	0	0	0	0	0	0	0	0	0	0	0	0	2.21E-05	0	0.001172463	0.000199097	0.000221219	6.64E-05	0	0.00011061	2.21E-05	0	2.21E-05	0	4.42E-05	6.64E-05	4.42E-05	0	2.21E-05	4.42E-05	k__Bacteria; p__Firmicutes; c__Clostridia; o__Clostridiales; f__Ruminococcaceae
OTU_270	4.42E-05	0.000287585	0.00011061	0.000508805	4.42E-05	0.001172463	8.85E-05	0.000331829	0.000176975	0.00011061	6.64E-05	0.00011061	0.000221219	0.000176975	0.000707902	0	0	0.000221219	4.42E-05	0	0.000287585	0.000154854	0.000376073	0.000331829	8.85E-05	0.000420317	0.000132732	0.000176975	2.21E-05	2.21E-05	k__Bacteria; p__Firmicutes; c__Clostridia; o__Clostridiales; f__Ruminococcaceae; g__Anaerotruncus; s__
OTU_271	0.00011061	0.000176975	8.85E-05	8.85E-05	0.000132732	8.85E-05	0.000265463	8.85E-05	0.000309707	0.000132732	2.21E-05	0.00011061	8.85E-05	0.000199097	0.00011061	0.00011061	6.64E-05	0.000176975	8.85E-05	0.000154854	8.85E-05	0.000132732	8.85E-05	0.000398195	4.42E-05	0.00011061	6.64E-05	4.42E-05	0.000597292	8.85E-05	k__Bacteria; p__Firmicutes; c__Bacilli; o__Bacillales; f__Bacillaceae; g__Bacillus
OTU_272	0.001128219	0.001990974	2.21E-05	2.21E-05	0	2.21E-05	6.64E-05	0.001039731	0.000553048	0.000398195	0.000597292	0.000774268	0.000707902	0.00011061	2.21E-05	0.00068578	2.21E-05	2.21E-05	0	0	0.000221219	0.001880365	0.000420317	0.000376073	0.000619414	0.000730024	0	0.000309707	0.000132732	6.64E-05	k__Bacteria; p__Bacteroidetes; c__Bacteroidia; o__Bacteroidales; f__Bacteroidaceae; g__Bacteroides
OTU_273	0.000132732	6.64E-05	2.21E-05	6.64E-05	8.85E-05	0.000154854	0.000176975	8.85E-05	0.000420317	4.42E-05	6.64E-05	4.42E-05	0.00011061	0.000132732	6.64E-05	6.64E-05	0.000309707	0.000287585	0.000176975	8.85E-05	0.000132732	0.000221219	6.64E-05	0.000376073	0.000154854	4.42E-05	0.000154854	6.64E-05	0.000597292	0.000287585	k__Bacteria; p__Proteobacteria; c__Gammaproteobacteria; o__Enterobacteriales; f__Enterobacteriaceae
OTU_274	0.000221219	0.000154854	0.000221219	8.85E-05	0.000154854	4.42E-05	0.000199097	0.000199097	0	0.000243341	0.000154854	0.000265463	0.000199097	0.000132732	0.000199097	0.00011061	4.42E-05	0.00011061	0	0.00011061	0.000243341	0.000221219	0.00011061	0.00011061	0.000199097	0.000221219	0.000221219	0.000176975	0.000154854	0.000199097	k__Bacteria; p__Firmicutes; c__Clostridia; o__Clostridiales; f__Family_XIII; g__Family_XIII_UCG_001; s__
OTU_275	0.002588267	0.001305194	0.001990974	0.001813999	0.002566145	0.006525971	0.006304752	0.003561632	0.00126095	0.002013096	0.000398195	0.003141315	0.002190072	0.002344925	0.003650119	4.42E-05	4.42E-05	0.002698876	0	0.001150341	0.007587824	0.008716043	0.006238386	0.003561632	0.00537563	0.004158924	0.000862756	0.003561632	0.000442439	0.003937705	k__Bacteria; p__Firmicutes; c__Clostridia; o__Clostridiales; f__Ruminococcaceae; g__Ruminococcaceae_UCG_014; s__
OTU_276	0	0	2.21E-05	6.64E-05	8.85E-05	2.21E-05	0.000132732	2.21E-05	0.00011061	4.42E-05	6.64E-05	4.42E-05	6.64E-05	0	2.21E-05	4.42E-05	0.000176975	0.00011061	4.42E-05	0.000221219	0	0	4.42E-05	8.85E-05	6.64E-05	0	0	8.85E-05	0.000707902	0.000154854	k__Bacteria; p__Firmicutes; c__Clostridia; o__Clostridiales; f__Family_XI; g__Parvimonas; s__
OTU_277	2.21E-05	0.00011061	0.000774268	0	0.001106097	6.64E-05	0	2.21E-05	0.00011061	2.21E-05	0	0	6.64E-05	0	0	0.000132732	0.000176975	0	6.64E-05	0.000154854	6.64E-05	8.85E-05	2.21E-05	6.64E-05	0.000707902	0.000707902	8.85E-05	2.21E-05	0.000287585	6.64E-05	k__Bacteria; p__Firmicutes; c__Clostridia; o__Clostridiales; f__Lachnospiraceae
OTU_278	0.000176975	8.85E-05	6.64E-05	0.000154854	0.000221219	0	0	0.000154854	0.000176975	6.64E-05	0	0.000265463	0.000287585	6.64E-05	6.64E-05	0.00011061	0	6.64E-05	0.00011061	0.000132732	0.000287585	0.000331829	0.00011061	0.000199097	8.85E-05	8.85E-05	0	0	4.42E-05	0	k__Bacteria; p__Firmicutes; c__Clostridia; o__Clostridiales; f__Ruminococcaceae; g__GCA_900066225; s__
OTU_279	8.85E-05	4.42E-05	0	0	0	8.85E-05	2.21E-05	4.42E-05	0	0	2.21E-05	2.21E-05	6.64E-05	0	0	0.000862756	4.42E-05	2.21E-05	0	8.85E-05	0	4.42E-05	0.000309707	0	8.85E-05	0.000995487	4.42E-05	0	0	0	k__Bacteria; p__Firmicutes; c__Bacilli; o__Lactobacillales; f__Aerococcaceae; g__Aerococcus; s__
OTU_280	0.000221219	0.000508805	0	0.000221219	0.001327316	0	0.000132732	0.001614901	0	2.21E-05	0.000199097	0	0.000508805	0.000154854	0.000132732	0	0	0	0	0.000774268	0.000265463	8.85E-05	0	0.000553048	0.00011061	6.64E-05	2.21E-05	0	0	0.00011061	k__Bacteria; p__Firmicutes; c__Clostridia; o__Clostridiales; f__Ruminococcaceae; g__Ruminococcaceae_UCG_014; s__
OTU_281	0	0.000553048	0.000707902	0	0	0	0	0	2.21E-05	4.42E-05	8.85E-05	0	0	6.64E-05	0	0	0	0	0	0	0	0	0	0	0	0	0	0	0	8.85E-05	k__Bacteria; p__Firmicutes; c__Clostridia; o__Clostridiales; f__Ruminococcaceae; g__; s__Gorbachella_massiliensis
OTU_282	0.000818512	0	0	0	0.002278559	0	0	0	0	0	0	0	0	0	0	0	0	0	0	0	0	0	0	0	0	0	0	0	0	4.42E-05	k__Bacteria; p__Bacteroidetes; c__Bacteroidia; o__Bacteroidales; f__Marinifilaceae; g__Butyricimonas; s__
OTU_283	0	0.000398195	8.85E-05	0	0.000508805	0.000331829	4.42E-05	0.000774268	0.00011061	0.00011061	0	0	2.21E-05	0.000353951	0.000995487	0	0	0	0	0	2.21E-05	0	0	0.000221219	0	4.42E-05	2.21E-05	0	0	8.85E-05	k__Bacteria; p__Firmicutes; c__Clostridia; o__Clostridiales; f__Ruminococcaceae; g__Ruminococcaceae_UCG_010; s__
OTU_284	0.00011061	6.64E-05	6.64E-05	6.64E-05	0	6.64E-05	0.000154854	0.000154854	0.000243341	0.000132732	8.85E-05	0.00011061	0.000243341	0.000132732	4.42E-05	6.64E-05	8.85E-05	0.000154854	8.85E-05	0.000243341	8.85E-05	6.64E-05	2.21E-05	0.000309707	8.85E-05	8.85E-05	0.00011061	6.64E-05	0.00068578	0.000154854	k__Bacteria; p__Proteobacteria; c__Gammaproteobacteria; o__Betaproteobacteriales; f__Burkholderiaceae; g__Parasutterella; s__
OTU_285	0	0	0	0	0	2.21E-05	0	2.21E-05	0	0	0	4.42E-05	6.64E-05	8.85E-05	0	0.000132732	6.64E-05	8.85E-05	2.21E-05	6.64E-05	4.42E-05	8.85E-05	0	2.21E-05	0	2.21E-05	0.00011061	4.42E-05	0.00011061	6.64E-05	k__Bacteria; p__Bacteroidetes; c__Bacteroidia; o__Bacteroidales; f__Porphyromonadaceae; g__Porphyromonas; s__Porites_australiensis
OTU_286	2.21E-05	0	0.00011061	6.64E-05	8.85E-05	0.000132732	0.000442439	6.64E-05	4.42E-05	4.42E-05	0.000132732	0.000176975	0.000176975	6.64E-05	0.000154854	0	0.000132732	2.21E-05	0.00011061	6.64E-05	4.42E-05	0.000132732	4.42E-05	0.000132732	2.21E-05	2.21E-05	4.42E-05	8.85E-05	0.001061853	0.000154854	k__Bacteria; p__Firmicutes; c__Bacilli; o__Lactobacillales; f__Carnobacteriaceae; g__Dolosigranulum; s__
OTU_287	0	0	0	0.001592779	0	0	0	6.64E-05	0	2.21E-05	0.000707902	0.000376073	0	0	0	0	0	0	0	0	0	0	0	0.000884877	0.000376073	0	0.000884877	0	2.21E-05	0	k__Bacteria; p__Firmicutes; c__Clostridia; o__Clostridiales; f__Ruminococcaceae; g__GCA_900066225; s__
OTU_288	6.64E-05	0	4.42E-05	2.21E-05	2.21E-05	0.000132732	4.42E-05	2.21E-05	0.00011061	0	4.42E-05	4.42E-05	0	6.64E-05	6.64E-05	2.21E-05	2.21E-05	0.00011061	0.00011061	0.000176975	0	0.000154854	4.42E-05	0.000154854	4.42E-05	4.42E-05	6.64E-05	2.21E-05	4.42E-05	2.21E-05	k__Bacteria; p__Bacteroidetes; c__Bacteroidia; o__Bacteroidales; f__Prevotellaceae
OTU_289	2.21E-05	6.64E-05	2.21E-05	8.85E-05	0	0.00011061	0.000221219	0.00011061	6.64E-05	0	4.42E-05	8.85E-05	0.000132732	8.85E-05	4.42E-05	4.42E-05	0.000154854	2.21E-05	0.000176975	0.000199097	0	0.000331829	8.85E-05	0.000243341	4.42E-05	0.00011061	6.64E-05	6.64E-05	0.000287585	6.64E-05	k__Bacteria; p__Proteobacteria; c__Gammaproteobacteria; o__Pasteurellales; f__Pasteurellaceae; g__Haemophilus
OTU_290	6.64E-05	8.85E-05	0.000154854	0	0.000176975	0.000243341	0.000309707	0.000309707	0.000132732	0.000486683	2.21E-05	2.21E-05	0.000243341	0.00011061	0.000154854	0.000243341	6.64E-05	6.64E-05	0.000132732	0.000398195	0.00011061	2.21E-05	6.64E-05	2.21E-05	0	0.00057517	4.42E-05	0	0	0.000154854	k__Bacteria; p__Firmicutes; c__Clostridia; o__Clostridiales; f__Ruminococcaceae
OTU_291	0	0	0	0	0	0	0	0	0	0	0	0	0	0	0	0	0	0	0	0	0	0	0	0	0.001858243	0	0	0	0	0.005862313	k__Bacteria; p__Firmicutes; c__Clostridia; o__Clostridiales; f__Ruminococcaceae; g__Ruminococcaceae_UCG_014; s__
OTU_292	4.42E-05	2.21E-05	4.42E-05	2.21E-05	0.00011061	2.21E-05	0.00011061	4.42E-05	2.21E-05	6.64E-05	4.42E-05	0	0.000221219	2.21E-05	4.42E-05	4.42E-05	4.42E-05	6.64E-05	0.000154854	0.000154854	2.21E-05	4.42E-05	2.21E-05	8.85E-05	8.85E-05	0.000132732	4.42E-05	2.21E-05	0.000265463	0.00011061	k__Bacteria; p__Bacteroidetes; c__Bacteroidia; o__Bacteroidales; f__Porphyromonadaceae; g__Porphyromonas
OTU_293	0.00011061	2.21E-05	0.000243341	0	0.00011061	0.000154854	0.00011061	8.85E-05	0.000353951	0.000353951	0	0	4.42E-05	0.000442439	2.21E-05	2.21E-05	0	0	2.21E-05	4.42E-05	0	0	4.42E-05	0.000243341	0	0.000176975	4.42E-05	0	0	0	k__Bacteria; p__Firmicutes; c__Clostridia; o__Clostridiales; f__Ruminococcaceae; g__Oscillibacter; s__
OTU_294	0.000641536	0	0	0	0	0	0	0	0	0	0	0	0	0	0	0	0	0	0	0	0	0	0	0	0	0	0.000840634	0	0	0	k__Bacteria; p__Proteobacteria; c__Alphaproteobacteria; o__Rhodospirillales; f__; g__; s__
OTU_295	0	0.000287585	0.000176975	4.42E-05	0.00011061	6.64E-05	0	2.21E-05	0	0	2.21E-05	0	0	0	0.000353951	2.21E-05	0	0.000176975	0	0.000176975	0.000287585	2.21E-05	0.000132732	2.21E-05	0	0.000132732	2.21E-05	0	6.64E-05	0.00011061	k__Bacteria; p__Firmicutes; c__Clostridia; o__Clostridiales; f__Ruminococcaceae
OTU_296	0.000132732	0.000486683	4.42E-05	0.000132732	0	0	0	0.00011061	0	4.42E-05	0	0	0	2.21E-05	0	0	2.21E-05	0	0	0	0	2.21E-05	4.42E-05	2.21E-05	0	0	6.64E-05	0	0	0	k__Bacteria; p__Lentisphaerae; c__Lentisphaeria; o__Victivallales; f__Victivallaceae; g__Victivallis; s__
OTU_297	4.42E-05	2.21E-05	0	2.21E-05	0.000132732	2.21E-05	0	0.000221219	4.42E-05	4.42E-05	0	0	0	6.64E-05	6.64E-05	0	0	0	0	2.21E-05	2.21E-05	2.21E-05	2.21E-05	8.85E-05	0	0.000730024	0.000221219	0	0	0	k__Bacteria; p__Firmicutes; c__Clostridia; o__Clostridiales; f__Ruminococcaceae
OTU_298	0.000132732	0.001813999	0.001415804	0	0.000309707	0	4.42E-05	0.000199097	0	0.000309707	2.21E-05	0	0.000597292	0	0	0	0	0	0	0.000154854	0	2.21E-05	0.000906999	0	0	0.001305194	0	0	0	0	k__Bacteria; p__Firmicutes; c__Clostridia; o__Clostridiales; f__Ruminococcaceae; g__Ruminiclostridium_5; s__
OTU_299	0.000287585	0.000442439	2.21E-05	2.21E-05	0.000442439	0	8.85E-05	4.42E-05	2.21E-05	0	6.64E-05	8.85E-05	2.21E-05	0	4.42E-05	8.85E-05	2.21E-05	0	0	0.00011061	0	0.00079639	0.000619414	4.42E-05	0.000132732	0	0.000154854	0	8.85E-05	0.000199097	k__Bacteria; p__Firmicutes; c__Erysipelotrichia; o__Erysipelotrichales; f__Erysipelotrichaceae; g__Erysipelatoclostridium; s__unidentified
OTU_300	0.000132732	0.00011061	6.64E-05	2.21E-05	6.64E-05	0.000309707	0.000530926	6.64E-05	8.85E-05	0.000154854	4.42E-05	0	6.64E-05	6.64E-05	0.000154854	0	0	0	2.21E-05	0	0	2.21E-05	0	2.21E-05	0	0.000132732	6.64E-05	0	0	0.000420317	k__Bacteria; p__Firmicutes; c__Clostridia; o__Clostridiales; f__Ruminococcaceae; g__Anaerofilum; s__
OTU_301	0.000221219	4.42E-05	4.42E-05	0	0.000265463	6.64E-05	6.64E-05	0.000132732	4.42E-05	8.85E-05	0	0	6.64E-05	0.000353951	0.000199097	0	2.21E-05	0	0	0.000176975	0.00011061	0.000154854	6.64E-05	2.21E-05	0	0.000154854	0	0	0	4.42E-05	k__Bacteria; p__Firmicutes; c__Clostridia; o__Clostridiales
OTU_302	0	0	0	0	6.64E-05	0	0	0	0	0.000331829	4.42E-05	0	0	2.21E-05	0	0	0	0	0	0	0	0	0	0.000553048	0	2.21E-05	0	0	2.21E-05	0	k__Bacteria; p__Firmicutes; c__Clostridia; o__Clostridiales; f__Ruminococcaceae; g__[Eubacterium]_coprostanoligenes_group; s__
OTU_303	0.000199097	4.42E-05	2.21E-05	0.000199097	6.64E-05	4.42E-05	0.00011061	4.42E-05	0.000132732	0.000331829	0	0	2.21E-05	0	8.85E-05	8.85E-05	0	0.000154854	2.21E-05	4.42E-05	6.64E-05	4.42E-05	2.21E-05	6.64E-05	0	0.000442439	0.000154854	0	2.21E-05	2.21E-05	k__Bacteria; p__Firmicutes; c__Clostridia; o__Clostridiales; f__Ruminococcaceae; g__[Eubacterium]_coprostanoligenes_group; s__
OTU_304	2.21E-05	0	4.42E-05	0	0	0.000154854	0.000154854	0	0	0	0	0	0	0	6.64E-05	0.000862756	2.21E-05	0	0	2.21E-05	0	0	0	6.64E-05	0	0	2.21E-05	2.21E-05	0.00011061	2.21E-05	k__Bacteria; p__Firmicutes; c__Clostridia; o__Clostridiales; f__Clostridiales_vadinBB60_group; g__; s__
OTU_305	8.85E-05	4.42E-05	4.42E-05	0	2.21E-05	0	8.85E-05	2.21E-05	0	2.21E-05	0	2.21E-05	0	0	4.42E-05	4.42E-05	0	2.21E-05	4.42E-05	2.21E-05	6.64E-05	0.000287585	2.21E-05	0	8.85E-05	2.21E-05	4.42E-05	8.85E-05	4.42E-05	0	k__Bacteria; p__Firmicutes; c__Clostridia; o__Clostridiales; f__Lachnospiraceae
OTU_306	8.85E-05	6.64E-05	0	0	0.000154854	0	0	2.21E-05	8.85E-05	0	0	0	4.42E-05	2.21E-05	2.21E-05	2.21E-05	0	8.85E-05	6.64E-05	8.85E-05	2.21E-05	0.000243341	0.00011061	2.21E-05	2.21E-05	0.000199097	2.21E-05	0.000154854	4.42E-05	2.21E-05	k__Bacteria; p__Firmicutes; c__Clostridia; o__Clostridiales; f__Peptococcaceae; g__; s__
OTU_307	0.00011061	8.85E-05	6.64E-05	0	8.85E-05	4.42E-05	0.000154854	4.42E-05	0	0.000553048	4.42E-05	4.42E-05	0.000420317	0	0.000154854	2.21E-05	6.64E-05	8.85E-05	8.85E-05	0.000376073	0	0	0.000265463	0	2.21E-05	0	0.00011061	2.21E-05	0.000243341	0.000199097	k__Bacteria; p__Firmicutes; c__Clostridia; o__Clostridiales; f__Ruminococcaceae; g__Ruminococcaceae_UCG_013; s__
OTU_308	0	0	0	0	0	0	0	0	0	0	0	0	0	0	0	0	0	0	0	0	0	0	0	0	0.002035218	0	0	0	0	2.21E-05	k__Bacteria; p__Bacteroidetes; c__Bacteroidia; o__Bacteroidales; f__Barnesiellaceae; g__; s__
OTU_309	0	4.42E-05	0	0	8.85E-05	0	2.21E-05	0	0.000243341	0.000221219	6.64E-05	0	4.42E-05	0	2.21E-05	0	0	0	0	0	0	0	0	0.000132732	0	0.000376073	4.42E-05	0	0	0	k__Bacteria; p__Firmicutes; c__Clostridia; o__Clostridiales; f__Ruminococcaceae; g__Ruminiclostridium_1; s__
OTU_310	2.21E-05	0.000132732	4.42E-05	0	6.64E-05	6.64E-05	0	0	2.21E-05	0	4.42E-05	0.000132732	0.000265463	0	0.000353951	0.000353951	4.42E-05	2.21E-05	0	8.85E-05	2.21E-05	0.000132732	6.64E-05	0.000132732	6.64E-05	6.64E-05	2.21E-05	0.000154854	0	0.000508805	k__Bacteria; p__Firmicutes; c__Clostridia; o__Clostridiales; f__Christensenellaceae; g__Christensenellaceae_R_7_group; s__
OTU_311	2.21E-05	0.00079639	0.000884877	0.001039731	2.21E-05	8.85E-05	4.42E-05	2.21E-05	0.000309707	6.64E-05	0	0	0.001924608	0.000287585	8.85E-05	0	0	2.21E-05	0	0	0.000287585	0.000199097	0.000309707	0	6.64E-05	0.000442439	0	6.64E-05	0	0	k__Bacteria; p__Firmicutes; c__Clostridia; o__Clostridiales; f__Ruminococcaceae; g__; s__Anaerofilum_sp_Marseille_P3374
OTU_312	2.21E-05	2.21E-05	0	0	0	0	0	8.85E-05	4.42E-05	0.000132732	0	2.21E-05	0.000243341	8.85E-05	8.85E-05	0	0	0	0	0	2.21E-05	8.85E-05	4.42E-05	4.42E-05	0	0.000132732	0	0	4.42E-05	2.21E-05	k__Bacteria; p__Firmicutes; c__Clostridia; o__Clostridiales
OTU_313	0	2.21E-05	0.000176975	4.42E-05	6.64E-05	2.21E-05	0	8.85E-05	2.21E-05	0	8.85E-05	4.42E-05	0.00011061	0.00011061	2.21E-05	0	0	2.21E-05	0	0	0	0	0.000176975	0	0	0.000154854	0	0.000464561	0	0	k__Bacteria; p__Firmicutes; c__Clostridia; o__Clostridiales; f__Ruminococcaceae; g__Ruminococcaceae_UCG_014; s__
OTU_314	0.000199097	2.21E-05	4.42E-05	0	0	0	0	4.42E-05	4.42E-05	0	0	0	0.000154854	0.00011061	6.64E-05	0	2.21E-05	0	0	4.42E-05	4.42E-05	0.000199097	6.64E-05	0	0	6.64E-05	0	0	4.42E-05	2.21E-05	k__Bacteria; p__Firmicutes; c__Clostridia; o__Clostridiales; f__Ruminococcaceae; g__Ruminococcaceae_UCG_013; s__
OTU_315	0	0	0	0	0	0	0	0.000353951	0.000619414	0	0.001061853	0	0	0.000818512	0	0	0	0	0	0	0	0	0	0	0	0	0	0	0	0	k__Bacteria
OTU_316	0	4.42E-05	0	0	0	0	0	0	2.21E-05	0	0	0	0	0	0	0	0	0	0	0	0	0	0	0	0	0.000884877	0	2.21E-05	6.64E-05	2.21E-05	k__Bacteria; p__Firmicutes; c__Clostridia; o__Clostridiales; f__Ruminococcaceae; g__Ruminococcaceae_UCG_013; s__
OTU_317	6.64E-05	0.000553048	0.000309707	0	0.000309707	0	0	0	0	0	2.21E-05	0	0	0	0.000353951	0	0	0	0	0	0	0	0	0	0	0	0	0	0	0.000486683	k__Bacteria; p__Bacteroidetes; c__Bacteroidia; o__Bacteroidales; f__Rikenellaceae; g__Alistipes; s__
OTU_318	0.000287585	8.85E-05	4.42E-05	0.000199097	0.000154854	0	0.000862756	0	0.00011061	2.21E-05	0.000265463	0.000221219	0.000243341	0.000243341	0.000176975	0	0.001637023	0.000132732	0	2.21E-05	0.001437926	0.000508805	0.000862756	8.85E-05	0.001858243	0.000243341	8.85E-05	6.64E-05	0.003340412	0.000199097	k__Bacteria; p__Firmicutes; c__Clostridia; o__Clostridiales; f__Ruminococcaceae; g__Ruminococcaceae_UCG_014; s__
OTU_319	0.000420317	0.000132732	0.000243341	2.21E-05	0	0	6.64E-05	0.000398195	0	0.000420317	0	0	8.85E-05	6.64E-05	0.000353951	0	0	0	0	0	2.21E-05	0.000243341	0.000265463	6.64E-05	4.42E-05	0.000376073	0.000619414	0	0	0.000309707	k__Bacteria; p__Firmicutes; c__Clostridia; o__Clostridiales; f__Lachnospiraceae; g__Tyzzerella
OTU_320	6.64E-05	8.85E-05	6.64E-05	0	2.21E-05	0	0.000199097	0.000132732	0.000132732	2.21E-05	0	4.42E-05	0.000132732	6.64E-05	2.21E-05	0.000287585	0	6.64E-05	0	4.42E-05	0	0	0	4.42E-05	4.42E-05	0.000265463	2.21E-05	0	0	2.21E-05	k__Bacteria; p__Firmicutes; c__Clostridia; o__Clostridiales; f__Ruminococcaceae; g__; s__
OTU_321	0.000132732	2.21E-05	0.000132732	0	8.85E-05	4.42E-05	0	6.64E-05	0	2.21E-05	4.42E-05	2.21E-05	0	2.21E-05	0.000464561	0	2.21E-05	0	0	0	0	4.42E-05	0.000221219	0	0	8.85E-05	0	0	0	2.21E-05	k__Bacteria; p__Firmicutes; c__Clostridia; o__Clostridiales; f__Ruminococcaceae; g__Ruminococcaceae_UCG_013; s__
OTU_322	2.21E-05	4.42E-05	0.000132732	0.00011061	4.42E-05	2.21E-05	0	0	0	0	0.000132732	0.000154854	0.000154854	4.42E-05	0.000287585	0	0	4.42E-05	0	2.21E-05	2.21E-05	0	4.42E-05	0	0	0	0	8.85E-05	0.000331829	4.42E-05	k__Bacteria; p__Firmicutes; c__Clostridia; o__Clostridiales; f__Lachnospiraceae
OTU_323	0	0	0.000420317	0	0	0.00068578	0	0	2.21E-05	0	0	0	0	0	6.64E-05	0	0	0	0	0	0	0	0.000221219	0.000221219	0	0	0	4.42E-05	0	0	k__Bacteria; p__Cyanobacteria; c__Melainabacteria; o__Gastranaerophilales
OTU_324	6.64E-05	6.64E-05	6.64E-05	0	6.64E-05	0.000353951	2.21E-05	0.00011061	2.21E-05	6.64E-05	2.21E-05	0	6.64E-05	4.42E-05	0.000243341	0	0	0	6.64E-05	0.000132732	0	0	6.64E-05	0.000176975	0	6.64E-05	0.00011061	0	0	2.21E-05	k__Bacteria; p__Firmicutes; c__Clostridia; o__Clostridiales; f__Ruminococcaceae
OTU_325	0.00480046	0.001238828	0.000221219	4.42E-05	0.00057517	0.000132732	0.00011061	0.00079639	8.85E-05	0.000154854	0.000176975	0.000287585	8.85E-05	0.000176975	0.000132732	0.000774268	0.000530926	0.000331829	0.00194673	0.000176975	2.21E-05	0.00353951	0.001327316	0.000707902	0.006105654	0.000951243	0.001150341	0.000597292	0.00068578	0.000663658	k__Bacteria; p__Firmicutes; c__Clostridia; o__Clostridiales; f__Lachnospiraceae; g__Sellimonas; s__
OTU_326	0.002765242	0.000287585	0.000840634	0.000884877	0.002389169	0.000287585	0.000973365	0.000398195	8.85E-05	6.64E-05	0.000154854	0.000486683	4.42E-05	8.85E-05	0.000553048	0.013494381	0.00480046	0.003163437	0.016657818	0.002322803	0.000243341	0.004977436	0.001968852	0.000464561	0.001769755	0.00057517	0.000906999	0.000309707	0.004158924	0.001017609	k__Bacteria; p__Firmicutes; c__Clostridia; o__Clostridiales; f__Lachnospiraceae
OTU_327	8.85E-05	4.42E-05	4.42E-05	2.21E-05	0.000154854	2.21E-05	2.21E-05	2.21E-05	0	4.42E-05	0	0	2.21E-05	2.21E-05	4.42E-05	2.21E-05	0	0.00011061	4.42E-05	8.85E-05	4.42E-05	6.64E-05	4.42E-05	0.00011061	8.85E-05	0.000221219	0	4.42E-05	0	6.64E-05	k__Bacteria; p__Firmicutes; c__Clostridia; o__Clostridiales; f__Family_XIII; g__Family_XIII_AD3011_group; s__
OTU_328	4.42E-05	8.85E-05	4.42E-05	0.000176975	6.64E-05	0.000508805	0	4.42E-05	2.21E-05	0.000176975	0.000265463	0	4.42E-05	0.00011061	0	0	0	0	0	0	2.21E-05	4.42E-05	4.42E-05	0	0	4.42E-05	0	4.42E-05	0	2.21E-05	k__Bacteria; p__Firmicutes; c__Clostridia; o__Clostridiales; f__Ruminococcaceae; g__Ruminococcaceae_UCG_010; s__
OTU_329	4.42E-05	0	0	0	0.000154854	0	0	0.000154854	4.42E-05	0.000309707	4.42E-05	0	0	0.00011061	0	0	0	0	0	0	0	0	0	0	0	0.000132732	0	0	0	0	k__Bacteria; p__Firmicutes; c__Clostridia; o__Clostridiales; f__Ruminococcaceae; g__Papillibacter; s__
OTU_330	2.21E-05	0	8.85E-05	0	0.00011061	4.42E-05	0	0	0	0	4.42E-05	0	0.000553048	0.000707902	0	2.21E-05	0	2.21E-05	0	0	0	0	0	0	0	0.000707902	0	6.64E-05	4.42E-05	0.000265463	k__Bacteria; p__Firmicutes; c__Clostridia; o__Clostridiales; f__Ruminococcaceae; g__[Eubacterium]_coprostanoligenes_group; s__
OTU_331	0.003251925	0.001504292	0.000973365	0.000199097	0.001150341	4.42E-05	0.001437926	0.000265463	0.000176975	0.000287585	0.000619414	0.000906999	0.000486683	0.000243341	0.000862756	0.000199097	0.000176975	0.001150341	2.21E-05	8.85E-05	0.001504292	0.004977436	0.001283072	0.000309707	0.002477657	0.000973365	0.000442439	0.000752146	0.000663658	0.001437926	k__Bacteria; p__Firmicutes; c__Clostridia; o__Clostridiales; f__Ruminococcaceae; g__Ruminococcaceae_UCG_014; s__
OTU_332	0.000597292	0	0	0	0	0	0	0	0	0.001880365	0	0	0	0	0	0	0	0	0	0.000530926	0	0	0	0	0	0	0	0	0	0	k__Bacteria; p__Actinobacteria; c__Coriobacteriia; o__Coriobacteriales; f__Atopobiaceae; g__Olsenella; s__
OTU_333	6.64E-05	8.85E-05	0.000309707	2.21E-05	8.85E-05	0.00011061	0.000176975	0	0.000132732	0.000176975	4.42E-05	0.000353951	2.21E-05	0.000176975	0	4.42E-05	2.21E-05	2.21E-05	6.64E-05	0.00011061	0.000353951	0.000154854	2.21E-05	8.85E-05	2.21E-05	0.000884877	0.000132732	4.42E-05	0.000464561	2.21E-05	k__Bacteria; p__Firmicutes; c__Clostridia; o__Clostridiales; f__Ruminococcaceae; g__Subdoligranulum; s__
OTU_334	0	0	0	0.000840634	0	0	0	2.21E-05	0	0	0	0	6.64E-05	0	0	0	0.00057517	0	0	0	0	0	0	0	0	0	0	0	2.21E-05	0	k__Bacteria; p__Actinobacteria; c__Coriobacteriia; o__Coriobacteriales; f__Coriobacteriaceae; g__Enorma; s__
OTU_335	2.21E-05	0	0	4.42E-05	0	8.85E-05	0.000132732	4.42E-05	0.000132732	0	2.21E-05	0.00011061	0.000176975	2.21E-05	0	8.85E-05	0.000154854	0.000154854	4.42E-05	0	2.21E-05	0.000132732	6.64E-05	2.21E-05	2.21E-05	0	4.42E-05	2.21E-05	0.000730024	0.00011061	k__Bacteria; p__Firmicutes; c__Negativicutes; o__Selenomonadales; f__Veillonellaceae; g__Dialister; s__
OTU_336	4.42E-05	0.000287585	0	0	0.000464561	0	0	2.21E-05	0	2.21E-05	0	4.42E-05	0	0	2.21E-05	2.21E-05	0	2.21E-05	4.42E-05	0	2.21E-05	2.21E-05	0.000331829	2.21E-05	8.85E-05	0.000221219	0	8.85E-05	0	2.21E-05	k__Bacteria; p__Firmicutes; c__Clostridia; o__Clostridiales; f__Lachnospiraceae
OTU_337	4.42E-05	0	6.64E-05	2.21E-05	0.000154854	0	0	0.000154854	8.85E-05	6.64E-05	0	0	0.000132732	2.21E-05	0.000176975	0	0	2.21E-05	4.42E-05	0	0	2.21E-05	0	8.85E-05	0	8.85E-05	0	0	0	4.42E-05	k__Bacteria; p__Firmicutes; c__Clostridia; o__Clostridiales; f__Peptococcaceae
OTU_338	0	2.21E-05	0	0	0	0	0	0.001305194	0	0	2.21E-05	4.42E-05	0	0	0	0	2.21E-05	0	0	0	0	0	0	0	0	0	0	0	0	0	k__Bacteria; p__Firmicutes; c__Clostridia; o__Clostridiales; f__Ruminococcaceae; g__Ruminococcaceae_UCG_014; s__
OTU_339	0.000199097	0.000818512	0.000376073	0.000530926	0.000486683	0.000243341	0.000353951	6.64E-05	8.85E-05	4.42E-05	8.85E-05	0.000553048	0.000331829	0.000221219	0.000530926	0.000862756	0.000176975	0.000309707	0.002389169	0.002787364	0.000641536	2.21E-05	0.000176975	0	0.00011061	0.000199097	2.21E-05	0.000287585	4.42E-05	0.000265463	k__Bacteria; p__Firmicutes; c__Clostridia; o__Clostridiales; f__Clostridiales_vadinBB60_group; g__; s__
OTU_340	2.21E-05	6.64E-05	0	4.42E-05	2.21E-05	4.42E-05	0	4.42E-05	2.21E-05	6.64E-05	2.21E-05	8.85E-05	6.64E-05	0.000132732	6.64E-05	0	0	2.21E-05	0	0	0.000132732	0	0.000287585	4.42E-05	2.21E-05	2.21E-05	0	0.000221219	0.000132732	0.00011061	k__Bacteria; p__Firmicutes; c__Clostridia; o__Clostridiales; f__Christensenellaceae; g__; s__
OTU_341	0.001592779	0.000176975	0.00011061	0.00011061	4.42E-05	8.85E-05	0.000265463	0.000287585	4.42E-05	0.000309707	0.000154854	8.85E-05	0.000287585	6.64E-05	0.001083975	0.000973365	0.000398195	0.00011061	0.000287585	0.000774268	0.00011061	0.001858243	0.000176975	0.000774268	4.42E-05	0.002013096	0.000176975	0	4.42E-05	0.001858243	k__Bacteria; p__Firmicutes; c__Clostridia; o__Clostridiales; f__Ruminococcaceae
OTU_342	8.85E-05	0	6.64E-05	0	2.21E-05	0	0	6.64E-05	0.000154854	0.000154854	0.00011061	0	2.21E-05	4.42E-05	4.42E-05	0	0	0	0	0	0	4.42E-05	6.64E-05	6.64E-05	0	0.000154854	0	0	0	2.21E-05	k__Bacteria; p__Firmicutes; c__Clostridia; o__Clostridiales; f__Peptococcaceae; g__; s__
OTU_343	8.85E-05	0	0.000176975	2.21E-05	0.000154854	0	0	0.000199097	6.64E-05	0.000154854	4.42E-05	0	2.21E-05	0	4.42E-05	0	0	4.42E-05	0	0	0.000154854	6.64E-05	0	8.85E-05	0	8.85E-05	2.21E-05	4.42E-05	0	0	k__Bacteria; p__Firmicutes; c__Clostridia; o__Clostridiales; f__Ruminococcaceae; g__Ruminococcaceae_UCG_005; s__
OTU_344	0	0	4.42E-05	0	8.85E-05	0	2.21E-05	0	0	2.21E-05	0	2.21E-05	6.64E-05	0	2.21E-05	0.000287585	0	8.85E-05	0	8.85E-05	2.21E-05	0	0.000221219	0	0	0	0	4.42E-05	0.00079639	2.21E-05	k__Bacteria; p__Firmicutes; c__Erysipelotrichia; o__Erysipelotrichales; f__Erysipelotrichaceae; g__Merdibacter; s__
OTU_345	0	0	2.21E-05	4.42E-05	0.00011061	0	0	4.42E-05	2.21E-05	0.00011061	0	0	0.000132732	2.21E-05	4.42E-05	0	0	0	0	0.000221219	6.64E-05	4.42E-05	4.42E-05	4.42E-05	0	0.000486683	0	4.42E-05	0	0	k__Bacteria; p__Firmicutes; c__Clostridia; o__Clostridiales; f__Ruminococcaceae
OTU_346	4.42E-05	0	0	4.42E-05	6.64E-05	2.21E-05	4.42E-05	2.21E-05	8.85E-05	2.21E-05	4.42E-05	6.64E-05	0.000132732	6.64E-05	2.21E-05	4.42E-05	2.21E-05	2.21E-05	0.000132732	2.21E-05	4.42E-05	2.21E-05	8.85E-05	8.85E-05	2.21E-05	2.21E-05	2.21E-05	0	0.000464561	8.85E-05	k__Bacteria; p__Proteobacteria; c__Gammaproteobacteria; o__Pseudomonadales; f__Pseudomonadaceae; g__Pseudomonas
OTU_347	0.00011061	2.21E-05	8.85E-05	0	6.64E-05	0.000221219	0	0.000132732	2.21E-05	6.64E-05	0	0	0.000199097	0.00011061	0.000243341	0	0	0	0	2.21E-05	0	0	0	0	0	0.000464561	0	0	0	0.00011061	k__Bacteria; p__Firmicutes; c__Clostridia; o__Clostridiales; f__Ruminococcaceae; g__Ruminococcaceae_UCG_009; s__
OTU_348	2.21E-05	0	0.000243341	0	0	0.00011061	2.21E-05	0	2.21E-05	0.000132732	0.000265463	0	0	6.64E-05	0	0	0	0	0	2.21E-05	0	0	0	0	0	0	0.00011061	0.000929121	0	0	k__Bacteria; p__Firmicutes; c__Clostridia; o__Clostridiales; f__Ruminococcaceae; g__Ruminococcaceae_UCG_014; s__unidentified_rumen_bacterium_JW32
OTU_349	0	0.000199097	0.000641536	0	0	0.000243341	0	6.64E-05	2.21E-05	0.000243341	0	0	0	0	0	0	0	0	0	0	0	0	0	0	0	2.21E-05	6.64E-05	0	0	0	k__Bacteria; p__Firmicutes; c__Clostridia; o__Clostridiales; f__Ruminococcaceae; g__Angelakisella; s__
OTU_350	4.42E-05	6.64E-05	0	8.85E-05	0	0.000398195	0.000331829	8.85E-05	0.000420317	2.21E-05	0	0.000176975	0.000398195	8.85E-05	0.00011061	0.000243341	0.000132732	0.000176975	0.000176975	0.000132732	0.000132732	8.85E-05	8.85E-05	0.000287585	4.42E-05	8.85E-05	8.85E-05	0.00011061	0.000641536	0.000287585	k__Bacteria; p__Bacteroidetes; c__Bacteroidia; o__Bacteroidales; f__Prevotellaceae; g__Prevotella_9; s__
OTU_351	0	0	0	0	2.21E-05	0	0	2.21E-05	0	0	0	0	0	0	0	2.21E-05	0	0	0	0	0	8.85E-05	0.000154854	0	0.00011061	0.000176975	0	0	0	0	k__Bacteria; p__Actinobacteria; c__Actinobacteria; o__Micrococcales; f__Brevibacteriaceae; g__Brevibacterium
OTU_352	4.42E-05	2.21E-05	0	0	0	4.42E-05	0	0	2.21E-05	0	0	0	0	0	6.64E-05	0.00011061	0	0	0	0	0	0	2.21E-05	0.000508805	0	0	0.000176975	0	0.000464561	0	k__Bacteria; p__Firmicutes; c__Clostridia; o__Clostridiales; f__Ruminococcaceae; g__GCA_900066225; s__
OTU_353	0	2.21E-05	0	0	4.42E-05	2.21E-05	0	2.21E-05	0	0	0	0	0	0	4.42E-05	0	0	0	0	0	2.21E-05	8.85E-05	0	2.21E-05	6.64E-05	0	2.21E-05	0	0	0	k__Bacteria; p__Firmicutes; c__Clostridia; o__Clostridiales; f__Ruminococcaceae
OTU_354	6.64E-05	0	0.000376073	0	0	0	0	6.64E-05	8.85E-05	0.000774268	0.000309707	0	0	0	6.64E-05	0	0	0	0	0	0	4.42E-05	0	0.000398195	0	0.000132732	0.000132732	0	0	0	k__Bacteria; p__Firmicutes; c__Clostridia; o__Clostridiales; f__Peptococcaceae; g__Peptococcus; s__
OTU_355	2.21E-05	8.85E-05	0.00011061	0	0	2.21E-05	4.42E-05	6.64E-05	4.42E-05	2.21E-05	0	2.21E-05	8.85E-05	0	8.85E-05	0	0	0	0	0	0	0.000132732	0.000221219	4.42E-05	2.21E-05	4.42E-05	0	0.000132732	0	0	k__Bacteria; p__Tenericutes; c__Mollicutes; o__Mollicutes_RF39; f__; g__; s__
OTU_356	0	2.21E-05	4.42E-05	0	0	0	0	0	0.000398195	6.64E-05	4.42E-05	0	0	4.42E-05	8.85E-05	0	0	0	0	0	0	0	0.000176975	0.00011061	0	6.64E-05	0	0	2.21E-05	2.21E-05	k__Bacteria; p__Firmicutes; c__Clostridia; o__Clostridiales; f__Ruminococcaceae; g__Ruminococcaceae_UCG_013
OTU_357	0	2.21E-05	4.42E-05	0	0	0	0	4.42E-05	0	6.64E-05	8.85E-05	0	2.21E-05	2.21E-05	0	0	0	0	0	0	0	0	4.42E-05	6.64E-05	0	6.64E-05	2.21E-05	0	0	8.85E-05	k__Bacteria; p__Firmicutes; c__Clostridia; o__Clostridiales; f__Ruminococcaceae
OTU_358	0.002145828	0	0	2.21E-05	0	8.85E-05	2.21E-05	4.42E-05	2.21E-05	0	0	0	6.64E-05	0	4.42E-05	4.42E-05	0	0.00011061	8.85E-05	2.21E-05	0	0.00011061	0	0.00011061	2.21E-05	2.21E-05	2.21E-05	0	6.64E-05	2.21E-05	k__Bacteria; p__Bacteroidetes; c__Bacteroidia; o__Bacteroidales; f__Marinifilaceae; g__Butyricimonas; s__
OTU_359	0	0	0	0	0	0	2.21E-05	4.42E-05	0	0	2.21E-05	0.000287585	0	0	0	0	0	0	0	0	0	0	0	0	0.000331829	0	0	0	0	0	k__Bacteria; p__Firmicutes; c__Clostridia; o__Clostridiales; f__Ruminococcaceae; g__Candidatus_Soleaferrea; s__
OTU_360	0.006216264	0.004645607	0.00902575	0.001858243	0.009844262	0.001083975	0.019489426	0.006039289	0.002654632	0.003583754	0.00148217	0.003561632	0.005552606	0.007477214	0.009954871	0.002234316	0.001769755	0.003517388	2.21E-05	0.000132732	0.003296168	0.007499336	0.011260065	0.005663216	0.012321918	0.004446509	0.000287585	0.001725511	0.004534997	0.003362534	k__Bacteria; p__Firmicutes; c__Clostridia; o__Clostridiales; f__Ruminococcaceae; g__Ruminococcaceae_UCG_014; s__
OTU_361	6.64E-05	2.21E-05	4.42E-05	6.64E-05	0	0.000199097	8.85E-05	0	0.00011061	6.64E-05	4.42E-05	0	0.000176975	2.21E-05	2.21E-05	0	0	0	0	2.21E-05	4.42E-05	4.42E-05	0	8.85E-05	0	0	0	4.42E-05	0	0	k__Bacteria; p__Firmicutes; c__Erysipelotrichia; o__Erysipelotrichales; f__Erysipelotrichaceae
OTU_362	0	2.21E-05	0	2.21E-05	0	2.21E-05	0	6.64E-05	0	8.85E-05	0	0	0	0	0	0	0	0	0	0	2.21E-05	0	6.64E-05	0	0	2.21E-05	0	0.000176975	0	0	k__Bacteria; p__Cyanobacteria; c__Melainabacteria; o__Gastranaerophilales; f__; g__; s__
OTU_363	6.64E-05	6.64E-05	0	8.85E-05	0	0	0	6.64E-05	4.42E-05	0	2.21E-05	4.42E-05	2.21E-05	0	4.42E-05	8.85E-05	0.00011061	0	0	2.21E-05	0	6.64E-05	6.64E-05	8.85E-05	0	0	0	0	0.000132732	6.64E-05	k__Bacteria; p__Tenericutes; c__Mollicutes; o__Anaeroplasmatales; f__Anaeroplasmataceae; g__Anaeroplasma; s__
OTU_364	0	0	6.64E-05	0.000132732	0	0.000287585	0	0.000176975	8.85E-05	0.00011061	2.21E-05	0	0	0	0	0	0	0	0	0	0	4.42E-05	0.000287585	2.21E-05	0	0.000176975	2.21E-05	0	0	0	k__Bacteria; p__Firmicutes; c__Clostridia; o__Clostridiales; f__Peptococcaceae; g__
OTU_365	0.000176975	0.000154854	0.000199097	6.64E-05	0.000243341	0.000619414	0.000331829	0.000176975	6.64E-05	0.000243341	8.85E-05	0	0	0.000265463	0.000132732	0.00011061	2.21E-05	0	4.42E-05	0.000243341	6.64E-05	0.000199097	2.21E-05	2.21E-05	8.85E-05	0.000132732	6.64E-05	0	0	2.21E-05	k__Bacteria; p__Firmicutes; c__Clostridia; o__Clostridiales; f__Ruminococcaceae
OTU_366	0	2.21E-05	0	0	0	4.42E-05	0	0	0	0	2.21E-05	2.21E-05	4.42E-05	8.85E-05	2.21E-05	0	0	0	0	0	0.000154854	4.42E-05	4.42E-05	6.64E-05	2.21E-05	0.00011061	2.21E-05	0	0	6.64E-05	k__Bacteria; p__Firmicutes; c__Clostridia; o__Clostridiales; f__Ruminococcaceae
OTU_367	8.85E-05	2.21E-05	0	0	6.64E-05	0	0	4.42E-05	0	0.000221219	0	0	0	0	6.64E-05	0	0	0	0	0	0	0	0	0	0	8.85E-05	0	0	0	0	k__Bacteria; p__Firmicutes; c__Clostridia; o__Clostridiales; f__Peptococcaceae; g__; s__
OTU_368	0	0	2.21E-05	2.21E-05	0	4.42E-05	8.85E-05	2.21E-05	0	4.42E-05	0	0	4.42E-05	2.21E-05	8.85E-05	0	2.21E-05	6.64E-05	0	2.21E-05	0	2.21E-05	8.85E-05	0	0	0	0	2.21E-05	0.000199097	4.42E-05	k__Bacteria; p__Firmicutes; c__Clostridia; o__Clostridiales; f__Ruminococcaceae; g__GCA_900066225; s__
OTU_369	0	2.21E-05	0	0	8.85E-05	0	4.42E-05	0.000132732	2.21E-05	0.00011061	0	0	4.42E-05	8.85E-05	6.64E-05	0	0	0	0	0	0	0	0	0.000154854	0	8.85E-05	0	0	0	0	k__Bacteria; p__Firmicutes; c__Clostridia; o__Clostridiales; f__Christensenellaceae; g__Christensenellaceae_R_7_group
OTU_370	0	0	4.42E-05	4.42E-05	8.85E-05	0	2.21E-05	0.000132732	0.000176975	0	6.64E-05	2.21E-05	4.42E-05	0.00011061	0	0	0	2.21E-05	2.21E-05	0	0	2.21E-05	4.42E-05	4.42E-05	8.85E-05	2.21E-05	0	2.21E-05	4.42E-05	0	k__Bacteria; p__Firmicutes; c__Clostridia; o__Clostridiales; f__Ruminococcaceae; g__[Eubacterium]_coprostanoligenes_group; s__
OTU_371	0	0	0	0	0.000243341	0	0	0	0	0	0	0	0	0	0	0	0	0	0	0	0	0	0	0	0	0	0	0	0	0	Unclassified
OTU_372	0	2.21E-05	4.42E-05	8.85E-05	0.000176975	6.64E-05	0	6.64E-05	0.000176975	2.21E-05	2.21E-05	2.21E-05	6.64E-05	0.000199097	0.00011061	2.21E-05	0	0	6.64E-05	0	0.000287585	6.64E-05	4.42E-05	6.64E-05	0	8.85E-05	4.42E-05	0	0	8.85E-05	k__Bacteria; p__Firmicutes; c__Clostridia; o__Clostridiales; f__Ruminococcaceae
OTU_373	2.21E-05	4.42E-05	6.64E-05	2.21E-05	0.000154854	0	0	4.42E-05	0.000287585	0.000309707	0	2.21E-05	0	0	0	4.42E-05	2.21E-05	4.42E-05	0	2.21E-05	2.21E-05	8.85E-05	8.85E-05	2.21E-05	0	0.000752146	2.21E-05	0	0	0	k__Bacteria; p__Firmicutes; c__Clostridia; o__Clostridiales; f__Ruminococcaceae; g__; s__
OTU_374	4.42E-05	0.00011061	2.21E-05	2.21E-05	0	2.21E-05	4.42E-05	0	0.000132732	0	0	0	6.64E-05	0.00011061	0	0	0	0	0	0	6.64E-05	0	2.21E-05	0	2.21E-05	0	0	4.42E-05	0	0	k__Bacteria; p__Firmicutes; c__Clostridia; o__Clostridiales; f__Clostridiales_vadinBB60_group; g__; s__
OTU_375	6.64E-05	0	0	0	0	6.64E-05	0.000132732	0	4.42E-05	0.000265463	0	0.000199097	0.000176975	0	0.000132732	0.000265463	0.000176975	0.00011061	0.000331829	0.000176975	0	4.42E-05	8.85E-05	0.000176975	2.21E-05	0	0	0.00011061	0.000287585	4.42E-05	k__Bacteria; p__Firmicutes; c__Clostridia; o__Clostridiales; f__Ruminococcaceae; g__Ruminococcaceae_UCG_005; s__
OTU_376	0.000331829	0.00011061	0	0	0.00011061	0	0.000176975	4.42E-05	0	2.21E-05	0	0	6.64E-05	0	6.64E-05	0.000265463	0	2.21E-05	6.64E-05	0.00011061	0	0.000132732	8.85E-05	4.42E-05	0.000176975	4.42E-05	4.42E-05	0.000199097	2.21E-05	0.000154854	k__Bacteria; p__Firmicutes; c__Clostridia; o__Clostridiales; f__Lachnospiraceae
OTU_377	2.21E-05	2.21E-05	2.21E-05	0	4.42E-05	8.85E-05	6.64E-05	4.42E-05	0.000221219	8.85E-05	2.21E-05	2.21E-05	0.00011061	4.42E-05	4.42E-05	6.64E-05	6.64E-05	4.42E-05	0	0.00011061	2.21E-05	0.00011061	8.85E-05	0	0.000132732	0.00011061	0	2.21E-05	0.000641536	2.21E-05	k__Bacteria; p__Actinobacteria; c__Actinobacteria; o__Micrococcales; f__Microbacteriaceae; g__Microbacterium
OTU_378	2.21E-05	0	0	0	2.21E-05	0	0	4.42E-05	2.21E-05	4.42E-05	0	0	0	2.21E-05	0	0	0	0	0	0	0	4.42E-05	4.42E-05	0	0	6.64E-05	0	0	0	0	k__Bacteria; p__Firmicutes; c__Clostridia; o__Clostridiales; f__Peptococcaceae; g__; s__
OTU_379	4.42E-05	4.42E-05	4.42E-05	0	0.000353951	0.000154854	0	2.21E-05	0	0	4.42E-05	0	0	0.000199097	0	0	0	0	0	0	0	0	0	0.000154854	0	0.000132732	0	0	0	2.21E-05	k__Bacteria; p__Firmicutes; c__Clostridia; o__Clostridiales; f__Ruminococcaceae
OTU_380	0	0	0	0	0	0	2.21E-05	0	6.64E-05	8.85E-05	2.21E-05	0	6.64E-05	2.21E-05	2.21E-05	4.42E-05	0	0.00011061	2.21E-05	4.42E-05	2.21E-05	2.21E-05	6.64E-05	0	2.21E-05	2.21E-05	0	0	0	0	k__Bacteria; p__Firmicutes; c__Clostridia; o__Clostridiales; f__Ruminococcaceae; g__Ruminococcaceae_UCG_010; s__
OTU_381	0	2.21E-05	0.000176975	4.42E-05	2.21E-05	4.42E-05	0.000199097	0.000132732	0	0.00011061	4.42E-05	2.21E-05	0.00011061	0.00011061	0.000243341	0	2.21E-05	4.42E-05	2.21E-05	0	0.000199097	0.00011061	0.000221219	6.64E-05	4.42E-05	0.000132732	8.85E-05	8.85E-05	2.21E-05	8.85E-05	k__Bacteria; p__Firmicutes; c__Clostridia; o__Clostridiales; f__Ruminococcaceae; g__Anaerotruncus; s__
OTU_382	2.21E-05	2.21E-05	8.85E-05	2.21E-05	6.64E-05	0.000176975	0	0.00011061	6.64E-05	8.85E-05	0.00011061	0	0.000132732	0.000221219	2.21E-05	2.21E-05	0	0	2.21E-05	2.21E-05	0	0	0	4.42E-05	0	8.85E-05	2.21E-05	0	0	6.64E-05	k__Bacteria; p__Firmicutes; c__Clostridia; o__Clostridiales; f__Ruminococcaceae; g__Ruminococcaceae_V9D2013_group; s__
OTU_383	0	0	0	0	0.000176975	4.42E-05	0	2.21E-05	0	0	0	4.42E-05	2.21E-05	0	0	2.21E-05	2.21E-05	0	6.64E-05	0.000353951	2.21E-05	2.21E-05	0	0	6.64E-05	0	0	0	8.85E-05	2.21E-05	k__Bacteria; p__Firmicutes; c__Clostridia; o__Clostridiales; f__Ruminococcaceae; g__Ruminiclostridium_5; s__
OTU_384	4.42E-05	2.21E-05	2.21E-05	2.21E-05	0	4.42E-05	2.21E-05	0	4.42E-05	4.42E-05	0	0	4.42E-05	2.21E-05	2.21E-05	2.21E-05	0	0.000176975	0	0.000154854	2.21E-05	4.42E-05	2.21E-05	8.85E-05	0	6.64E-05	0	0	0	2.21E-05	k__Bacteria; p__Firmicutes; c__Clostridia; o__Clostridiales; f__Lachnospiraceae
OTU_385	4.42E-05	2.21E-05	0	0	2.21E-05	0	0	2.21E-05	0	2.21E-05	0	0	0	0.000176975	0	0	0	0	0	0	0	0	0	0	0.001083975	0.001083975	0	0	0	2.21E-05	k__Bacteria; p__Firmicutes; c__Clostridia; o__Clostridiales; f__Lachnospiraceae
OTU_386	0	2.21E-05	4.42E-05	0	2.21E-05	6.64E-05	0	2.21E-05	6.64E-05	8.85E-05	0	0	0	0	2.21E-05	0	0	0	0	0	0	0	0	2.21E-05	0	6.64E-05	0	0	0	2.21E-05	k__Bacteria; p__Firmicutes; c__Clostridia; o__Clostridiales; f__Ruminococcaceae
OTU_387	0.000287585	0.000287585	0.000619414	0.000619414	0.000376073	0.000287585	0.000154854	0.001504292	0.000154854	0.000619414	0.000132732	8.85E-05	0.000553048	0.000199097	0.001061853	0.001017609	0.000132732	0.00057517	0.000221219	0.001968852	6.64E-05	0.000331829	0.000243341	0.000730024	0.001061853	0.000420317	0.000663658	0.000287585	8.85E-05	0.000884877	k__Bacteria; p__Firmicutes; c__Clostridia; o__Clostridiales; f__Ruminococcaceae
OTU_388	2.21E-05	0	0	4.42E-05	4.42E-05	2.21E-05	0.000176975	2.21E-05	6.64E-05	4.42E-05	2.21E-05	2.21E-05	0	8.85E-05	4.42E-05	8.85E-05	0	2.21E-05	4.42E-05	0	0	4.42E-05	0	0.000176975	8.85E-05	4.42E-05	0	0	6.64E-05	4.42E-05	k__Bacteria; p__Bacteroidetes; c__Bacteroidia; o__Bacteroidales; f__Prevotellaceae; g__Prevotellaceae_NK3B31_group; s__
OTU_389	6.64E-05	0	4.42E-05	0	6.64E-05	0	0.00011061	0	2.21E-05	0	0	2.21E-05	0	0	4.42E-05	0	2.21E-05	4.42E-05	0	0	6.64E-05	2.21E-05	0	0	4.42E-05	0.00011061	2.21E-05	0	6.64E-05	4.42E-05	k__Bacteria; p__Firmicutes; c__Clostridia; o__Clostridiales; f__Ruminococcaceae; g__GCA_900066225
OTU_390	0	0	0	0	8.85E-05	0	0.000154854	0.001083975	0.000221219	0	0.000176975	0	0	0.000464561	0	0	0	4.42E-05	0	8.85E-05	0	0	0	0	0	6.64E-05	0	0	0	0	k__Bacteria
OTU_391	2.21E-05	8.85E-05	0	2.21E-05	2.21E-05	0	2.21E-05	6.64E-05	0	8.85E-05	0	2.21E-05	0	4.42E-05	0.00011061	0	0	0	0.000132732	6.64E-05	2.21E-05	2.21E-05	4.42E-05	2.21E-05	4.42E-05	2.21E-05	0	4.42E-05	0	4.42E-05	k__Bacteria; p__Firmicutes; c__Clostridia; o__Clostridiales
OTU_392	2.21E-05	6.64E-05	0	0	2.21E-05	0	8.85E-05	0.000331829	0	4.42E-05	2.21E-05	0	0	2.21E-05	0	2.21E-05	4.42E-05	0	0	2.21E-05	2.21E-05	0	0	4.42E-05	0	0	0	0	0.000132732	6.64E-05	k__Bacteria; p__Actinobacteria; c__Actinobacteria; o__Corynebacteriales; f__Corynebacteriaceae; g__Corynebacterium_1; s__
OTU_393	0	0	0	0	0	0	0	0	0	0	0	0	0.000154854	2.21E-05	0	0	0	0	0	0	0	0	0	0	0	2.21E-05	0	0	0	0	k__Bacteria; p__Firmicutes; c__Clostridia; o__Clostridiales; f__Christensenellaceae; g__Catabacter; s__Christensenella_timonensis
OTU_394	0	6.64E-05	2.21E-05	2.21E-05	0	0.00011061	2.21E-05	0	2.21E-05	0	0	0	2.21E-05	8.85E-05	8.85E-05	0	2.21E-05	8.85E-05	2.21E-05	2.21E-05	0	4.42E-05	2.21E-05	8.85E-05	0	6.64E-05	2.21E-05	0.00011061	0	6.64E-05	k__Bacteria; p__Firmicutes; c__Clostridia; o__Clostridiales; f__Eubacteriaceae; g__Anaerofustis; s__
OTU_395	0	0	0	0	0	2.21E-05	0	0	0.000265463	0	2.21E-05	2.21E-05	8.85E-05	2.21E-05	0	4.42E-05	2.21E-05	2.21E-05	2.21E-05	0	2.21E-05	2.21E-05	0	0.000353951	2.21E-05	0.00011061	0	0	0.00011061	0.00011061	k__Bacteria; p__Bacteroidetes; c__Bacteroidia; o__Bacteroidales; f__Bacteroidaceae; g__Bacteroides; s__Bacteroides_coprocola_DSM_17136
OTU_396	0.00011061	2.21E-05	6.64E-05	2.21E-05	2.21E-05	0.000176975	8.85E-05	2.21E-05	6.64E-05	0.00011061	2.21E-05	2.21E-05	8.85E-05	6.64E-05	0.000132732	0	0	8.85E-05	0	6.64E-05	0.00011061	0.00011061	0.00011061	6.64E-05	4.42E-05	0.000132732	0	6.64E-05	0	8.85E-05	k__Bacteria; p__Firmicutes; c__Clostridia; o__Clostridiales; f__Peptococcaceae; g__; s__
OTU_397	0.000243341	2.21E-05	4.42E-05	0	8.85E-05	0	6.64E-05	2.21E-05	4.42E-05	2.21E-05	2.21E-05	2.21E-05	0	0	6.64E-05	0.00011061	0	0	2.21E-05	0	4.42E-05	0.000420317	0.000265463	0	0.000132732	0.000774268	2.21E-05	0	0	6.64E-05	k__Bacteria; p__Firmicutes; c__Bacilli; o__Bacillales; f__Staphylococcaceae; g__Jeotgalicoccus; s__
OTU_398	2.21E-05	0	0	0	0	0	0	2.21E-05	0.00011061	2.21E-05	0	0	0	0	0	0	0	0	2.21E-05	2.21E-05	2.21E-05	8.85E-05	2.21E-05	2.21E-05	0	0.000176975	0	0	0	6.64E-05	k__Bacteria; p__Firmicutes; c__Clostridia; o__Clostridiales; f__Family_XIII
OTU_399	0	0	0	2.21E-05	0.000199097	0	0	0	0	0.000132732	0	0	0	0	0	0	6.64E-05	0	0	0	0	0	0	0	0	0	0	2.21E-05	0	0	k__Bacteria; p__Proteobacteria; c__Deltaproteobacteria; o__Desulfovibrionales; f__Desulfovibrionaceae; g__Desulfovibrio
OTU_400	4.42E-05	4.42E-05	4.42E-05	0	2.21E-05	4.42E-05	4.42E-05	0	2.21E-05	0	0	4.42E-05	6.64E-05	8.85E-05	0.000154854	2.21E-05	0	0	2.21E-05	6.64E-05	0.00011061	2.21E-05	8.85E-05	4.42E-05	0	8.85E-05	0	4.42E-05	0	0.00011061	k__Bacteria; p__Firmicutes; c__Clostridia; o__Clostridiales; f__Ruminococcaceae; g__Ruminiclostridium_5; s__
OTU_401	0.000420317	0.000619414	2.21E-05	0	0	0	6.64E-05	0	0	0	2.21E-05	0	0	2.21E-05	0	0	0	0	0	0	0	0	0	8.85E-05	6.64E-05	0.000243341	0	0	0	0	k__Bacteria; p__Firmicutes; c__Bacilli; o__Lactobacillales; f__Lactobacillaceae; g__Lactobacillus; s__Lactobacillus_agilis
OTU_402	2.21E-05	0	0	0	0	8.85E-05	4.42E-05	0.00011061	0.00011061	0	6.64E-05	8.85E-05	2.21E-05	4.42E-05	2.21E-05	2.21E-05	0	0	4.42E-05	4.42E-05	0	2.21E-05	0	6.64E-05	0	0	2.21E-05	0	0.000154854	2.21E-05	k__Bacteria; p__Firmicutes; c__Bacilli; o__Lactobacillales; f__Lactobacillaceae; g__Lactobacillus; s__Lactobacillus_mucosae
OTU_403	0	0	0	0	0	0	0	0.000287585	0	2.21E-05	0	0	0	0	0.000331829	0	0	0	0	0	0	0	0	0	0	6.64E-05	0	0	0	0	k__Bacteria; p__Firmicutes; c__Clostridia; o__Clostridiales; f__Clostridiales_vadinBB60_group; g__; s__
OTU_404	0	0	0	4.42E-05	2.21E-05	2.21E-05	6.64E-05	0	0	4.42E-05	0	0	2.21E-05	0	4.42E-05	4.42E-05	4.42E-05	0	0	2.21E-05	0	0	2.21E-05	4.42E-05	2.21E-05	0	0	4.42E-05	2.21E-05	2.21E-05	k__Bacteria; p__Firmicutes; c__Clostridia; o__Clostridiales; f__Ruminococcaceae; g__Faecalibacterium; s__bacterium_ic1379
OTU_405	0	2.21E-05	2.21E-05	0	0	2.21E-05	6.64E-05	0	2.21E-05	0	0	0	0	0	0	4.42E-05	0	0	4.42E-05	0	0	2.21E-05	0	0	0	0	2.21E-05	0	0	0	k__Bacteria; p__Firmicutes; c__Clostridia; o__Clostridiales; f__Lachnospiraceae
OTU_406	0	0	0	0	0	0	0	0	2.21E-05	0	0	0	2.21E-05	0	0	0	0	0	0	0	0	0	0	0.00011061	0	0	0	0	0	0	k__Bacteria; p__Bacteroidetes; c__Bacteroidia; o__Bacteroidales; f__Prevotellaceae; g__Prevotella_1; s__
OTU_407	0	0	0	0	2.21E-05	0	0	2.21E-05	8.85E-05	0	0	0	0	0	0	0	0	0	0	0	0	0	0	8.85E-05	0	4.42E-05	0	0	2.21E-05	0	k__Bacteria; p__Firmicutes; c__Clostridia; o__Clostridiales; f__Ruminococcaceae
OTU_408	2.21E-05	0	0	4.42E-05	2.21E-05	0	0	0	2.21E-05	0	0	0	0	0	0	0	0	0	0	0	6.64E-05	2.21E-05	0	0	0	4.42E-05	2.21E-05	0	0	0.00011061	k__Bacteria; p__Firmicutes; c__Clostridia; o__Clostridiales; f__Christensenellaceae; g__Catabacter; s__Christensenella_massiliensis
OTU_409	4.42E-05	0	0.00011061	6.64E-05	2.21E-05	0	0	0	0	0	0	0	0	0	0	2.21E-05	0	2.21E-05	8.85E-05	2.21E-05	0	4.42E-05	2.21E-05	0	4.42E-05	0	0	0	4.42E-05	0	k__Bacteria; p__Firmicutes; c__Clostridia; o__Clostridiales; f__Lachnospiraceae
OTU_410	0.000154854	2.21E-05	0	0	0	2.21E-05	0	0	0	0	0	0	0	0	0	2.21E-05	2.21E-05	0	0	0	0	0	0	0	0	0	0	0	8.85E-05	0	k__Bacteria; p__Tenericutes; c__Mollicutes; o__Izimaplasmatales; f__; g__; s__
OTU_411	0	2.21E-05	6.64E-05	6.64E-05	2.21E-05	6.64E-05	6.64E-05	4.42E-05	4.42E-05	2.21E-05	2.21E-05	2.21E-05	2.21E-05	0	2.21E-05	4.42E-05	6.64E-05	4.42E-05	4.42E-05	6.64E-05	0	0	4.42E-05	0.00011061	2.21E-05	0	6.64E-05	0	0.000353951	4.42E-05	k__Bacteria; p__Firmicutes; c__Clostridia; o__Clostridiales; f__Peptostreptococcaceae; g__Filifactor; s__
OTU_412	0	6.64E-05	0	0	2.21E-05	0	0	0.000221219	0	0.000199097	0	0	2.21E-05	0	0	0	0	0	0	0	0	0	0	0	0	0	0	0	0	0	k__Bacteria; p__Firmicutes; c__Clostridia; o__Clostridiales; f__Clostridiales_vadinBB60_group; g__; s__
OTU_413	0	4.42E-05	8.85E-05	4.42E-05	0	6.64E-05	4.42E-05	2.21E-05	4.42E-05	0	2.21E-05	0	4.42E-05	4.42E-05	4.42E-05	0.000663658	0	0	2.21E-05	6.64E-05	4.42E-05	4.42E-05	0	2.21E-05	4.42E-05	4.42E-05	2.21E-05	2.21E-05	2.21E-05	0	k__Bacteria; p__Firmicutes; c__Clostridia; o__Clostridiales; f__Ruminococcaceae
OTU_414	0.000132732	2.21E-05	4.42E-05	4.42E-05	0.000132732	6.64E-05	0.000199097	2.21E-05	4.42E-05	4.42E-05	0.00011061	0	0	0	0	8.85E-05	0	6.64E-05	0	8.85E-05	0	6.64E-05	0.00011061	0	8.85E-05	0.00011061	2.21E-05	0	0	6.64E-05	k__Bacteria; p__Firmicutes; c__Clostridia; o__Clostridiales; f__Family_XIII; g__Family_XIII_AD3011_group; s__
OTU_415	0	0	0.000398195	0	4.42E-05	0	0	0.001083975	0.00011061	0	6.64E-05	0	0	2.21E-05	0	0	0	0	0	0	0	4.42E-05	0.000132732	0.000199097	8.85E-05	0	0	2.21E-05	0	8.85E-05	k__Bacteria; p__Firmicutes; c__Clostridia; o__Clostridiales; f__Peptostreptococcaceae
OTU_416	0	4.42E-05	0	0	4.42E-05	0	0	0.000176975	0	0.000221219	0	0	0	4.42E-05	0	0	0	0	0	0	0	0	0	0	0	0.000199097	0	0	0	0	k__Bacteria; p__Firmicutes; c__Clostridia; o__Clostridiales; f__Family_XIII; g__Family_XIII_AD3011_group; s__
OTU_417	0	0	0	0	0	0	6.64E-05	0	0	4.42E-05	0	0	4.42E-05	0	4.42E-05	0	0	0.00011061	0	0.000154854	0	2.21E-05	2.21E-05	0	0.00011061	0	0	2.21E-05	0	4.42E-05	k__Bacteria; p__Firmicutes; c__Clostridia; o__Clostridiales; f__Christensenellaceae; g__Christensenellaceae_R_7_group; s__
OTU_418	8.85E-05	0	0	6.64E-05	0	0	0	0	0	0.00057517	0	0	0	0.00011061	0	0	0	0	0	0	0	0	0.000176975	0.00011061	0	0	0	0	0	0	k__Bacteria; p__Firmicutes; c__Clostridia; o__Clostridiales; f__Clostridiales_vadinBB60_group; g__; s__
OTU_419	0	8.85E-05	4.42E-05	0	6.64E-05	0	6.64E-05	0	0	8.85E-05	4.42E-05	0	2.21E-05	0	2.21E-05	0	0	0	0	0	0	4.42E-05	8.85E-05	0	0	6.64E-05	0	0	0	0	k__Bacteria; p__Firmicutes; c__Clostridia; o__Clostridiales; f__Ruminococcaceae; g__DTU089
OTU_420	0	0	0	2.21E-05	0	0.000752146	0	0	0	0.0034289	0.000132732	0	0	0.000199097	0.000287585	0	0	0	4.42E-05	6.64E-05	0	8.85E-05	0	6.64E-05	0	0.000818512	0	0	0	0	k__Bacteria; p__Firmicutes; c__Clostridia; o__Clostridiales
OTU_421	0	0.000221219	0	0	0.000132732	0	0.000132732	6.64E-05	0	4.42E-05	0	0	6.64E-05	8.85E-05	2.21E-05	0	2.21E-05	0.000154854	4.42E-05	6.64E-05	0	4.42E-05	4.42E-05	0	0.000154854	0.000154854	0	0	2.21E-05	0	k__Bacteria; p__Firmicutes; c__Clostridia; o__Clostridiales; f__Lachnospiraceae; g__Lachnospiraceae_FCS020_group; s__
OTU_422	2.21E-05	0	4.42E-05	0.000420317	0	0	2.21E-05	0	0	0	2.21E-05	2.21E-05	0	2.21E-05	0	0	0	0	0	0	0	0	0	2.21E-05	0	0	0	2.21E-05	0	0	k__Bacteria; p__Firmicutes; c__Clostridia; o__Clostridiales; f__Ruminococcaceae; g__[Eubacterium]_coprostanoligenes_group
OTU_423	0	0	0	0	0.000265463	0	0	0.000464561	0	0.000265463	0	0	0	0	0	0	0	0	0	0	0	0	0	0	0	0	0	0	0	0	k__Bacteria; p__Firmicutes; c__Clostridia; o__Clostridiales; f__Ruminococcaceae; g__; s__
OTU_424	2.21E-05	6.64E-05	0	0	4.42E-05	0	0	0.000154854	2.21E-05	4.42E-05	0	0	0	0	4.42E-05	0	0	0	0	0	0	0	0	0	0	8.85E-05	0	0	0	0	k__Bacteria; p__Firmicutes; c__Clostridia; o__Clostridiales; f__Ruminococcaceae; g__Ruminococcaceae_UCG_013
OTU_425	0.000331829	0.000154854	2.21E-05	0	0.000243341	0.000420317	0.000132732	0.000420317	0.000176975	0.000243341	6.64E-05	0	2.21E-05	0.000199097	0	0	0.000176975	2.21E-05	2.21E-05	0.000265463	0	0	0	0.000199097	0	0.000995487	0.000154854	0	2.21E-05	0.000132732	k__Bacteria; p__Firmicutes; c__Clostridia; o__Clostridiales; f__Ruminococcaceae
OTU_426	0	0	0	0	0	0	0	0	0	0	0	6.64E-05	0	0	0	0	0	0	0	0	0	2.21E-05	0	2.21E-05	0	0	0	0	0	0	k__Bacteria; p__Bacteroidetes; c__Bacteroidia; o__Bacteroidales; f__Tannerellaceae; g__Parabacteroides; s__Porphyromonadaceae_bacterium_DJF_B175
OTU_427	6.64E-05	0.000154854	0	0	2.21E-05	0	0	0.000243341	4.42E-05	0	0	0	0	2.21E-05	0	0	0	0	0	0	0	2.21E-05	4.42E-05	2.21E-05	0	0	6.64E-05	0	0	0	k__Bacteria; p__Firmicutes; c__Erysipelotrichia; o__Erysipelotrichales; f__Erysipelotrichaceae
OTU_428	0	0	0	0.000243341	0	0	0	0	0	0	0	0	0	0	4.42E-05	0	0	0	0	0	0	0	4.42E-05	0	0	0	0	0	0	0	k__Bacteria; p__Firmicutes; c__Clostridia; o__Clostridiales; f__Ruminococcaceae
OTU_429	0.000199097	0.000420317	0.001659145	2.21E-05	0.000132732	0	0.000221219	0.000553048	2.21E-05	4.42E-05	0	0	8.85E-05	0.000199097	6.64E-05	8.85E-05	0	0.000132732	0.000199097	4.42E-05	0.002145828	6.64E-05	0.000287585	0.000154854	2.21E-05	6.64E-05	0	0	0	0.000309707	k__Bacteria; p__Firmicutes; c__Clostridia; o__Clostridiales; f__Clostridiales_vadinBB60_group; g__; s__
OTU_430	0.000265463	0.000353951	6.64E-05	0	0	0	0	0	0	0	0	0	0	0	0	0	0	0	0	0	0	0	0	0	0	0	0	0	0	0	k__Bacteria; p__Firmicutes; c__Clostridia; o__Clostridiales; f__Ruminococcaceae; g__Ruminococcaceae_NK4A214_group; s__
OTU_431	0	0	0	0	0	0	2.21E-05	0	0	0	0	0	0	0	0	0	0.00011061	0	0	0	0	0	0	0	0	0	0	0	0	0	k__Bacteria; p__Firmicutes; c__Clostridia; o__Clostridiales; f__Family_XI; g__Parvimonas; s__Peptostreptococcaceae_bacterium_feline_oral_taxon_028
OTU_432	0.00079639	0.000398195	0.002765242	0	0.000132732	0.007986019	8.85E-05	0.000331829	0.001681267	0.001128219	0.00057517	0	0.000132732	0.002831608	0.000376073	2.21E-05	2.21E-05	0	0.000132732	0.00011061	0.00011061	0	8.85E-05	0.000530926	4.42E-05	0.000420317	0.006614459	0	6.64E-05	0.000243341	k__Bacteria; p__Firmicutes; c__Clostridia; o__Clostridiales; f__Ruminococcaceae
OTU_433	0	0	4.42E-05	4.42E-05	4.42E-05	0	0	8.85E-05	2.21E-05	6.64E-05	0	0	8.85E-05	8.85E-05	6.64E-05	0	2.21E-05	0	4.42E-05	6.64E-05	2.21E-05	0	0	0	0	6.64E-05	2.21E-05	0	2.21E-05	4.42E-05	k__Bacteria; p__Firmicutes; c__Clostridia; o__Clostridiales; f__Ruminococcaceae
OTU_434	6.64E-05	0	0	0	8.85E-05	0	0	0	0	0	0	0	0	0	8.85E-05	0	0	0	4.42E-05	0	2.21E-05	0.000154854	0.000199097	0	0	0	0	0	8.85E-05	0.000154854	k__Bacteria; p__Firmicutes; c__Clostridia; o__Clostridiales; f__Family_XIII
OTU_435	0	0	0	0	0	0	0	0	0	0	0	0	0	0	0	0	6.64E-05	0	0	0	0	0	0	0	0	0	0	0	0	0	k__Bacteria; p__Firmicutes; c__Clostridia; o__Clostridiales; f__Family_XI; g__Peptoniphilus
OTU_436	2.21E-05	2.21E-05	0	0	2.21E-05	0	0	4.42E-05	2.21E-05	0	0	0	2.21E-05	2.21E-05	4.42E-05	8.85E-05	2.21E-05	0.00011061	2.21E-05	6.64E-05	6.64E-05	0	2.21E-05	0	0	6.64E-05	6.64E-05	0	0	0	k__Bacteria; p__Firmicutes; c__Clostridia; o__Clostridiales; f__Ruminococcaceae
OTU_437	0	2.21E-05	2.21E-05	0	0	0	2.21E-05	0	4.42E-05	0	2.21E-05	0	2.21E-05	4.42E-05	0.000154854	4.42E-05	0	0	0	6.64E-05	0	2.21E-05	2.21E-05	0	0	0	0	0	0	0	k__Bacteria; p__Actinobacteria; c__Coriobacteriia; o__Coriobacteriales; f__Eggerthellaceae; g__Gordonibacter; s__Gordonibacter_sp_Marseille_P2775
OTU_438	2.21E-05	0.000243341	0.000553048	0	0.000265463	0	0	0.001791877	0.000287585	4.42E-05	0.00057517	0	0.000818512	0.001083975	0.000464561	0	0	0	0	0	0	0	0	0.000287585	0	0.001504292	0	0	0	0	k__Bacteria; p__Firmicutes; c__Clostridia; o__Clostridiales
OTU_439	0.000154854	6.64E-05	0.000176975	4.42E-05	0	0.000154854	0	0.000132732	2.21E-05	4.42E-05	0	0	2.21E-05	8.85E-05	0	6.64E-05	0	0	2.21E-05	0	0	0	2.21E-05	0	0	0	0	6.64E-05	2.21E-05	0	k__Bacteria; p__Lentisphaerae; c__Lentisphaeria; o__Victivallales; f__Victivallaceae; g__Victivallis; s__
OTU_440	2.21E-05	0	0	2.21E-05	0	0	0	0	2.21E-05	2.21E-05	2.21E-05	6.64E-05	0	2.21E-05	2.21E-05	4.42E-05	0	2.21E-05	0	0	2.21E-05	0	2.21E-05	4.42E-05	0	4.42E-05	0	4.42E-05	0	2.21E-05	k__Bacteria; p__Actinobacteria; c__Coriobacteriia; o__Coriobacteriales; f__Eggerthellaceae
OTU_441	0	0	0	0	2.21E-05	0	0	0.000221219	0	0	0	0	0	0	0	0	0	0	0	0	0	0	0	0	0	0.000199097	0	0	0	0	k__Bacteria; p__Firmicutes; c__Clostridia; o__Clostridiales; f__Ruminococcaceae; g__Ruminococcaceae_UCG_009; s__
OTU_442	0	0	2.21E-05	0	0	6.64E-05	6.64E-05	2.21E-05	4.42E-05	0	2.21E-05	2.21E-05	0	0	0.000132732	2.21E-05	4.42E-05	0	0	0	4.42E-05	0	2.21E-05	2.21E-05	4.42E-05	2.21E-05	4.42E-05	0	4.42E-05	0	k__Bacteria; p__Firmicutes; c__Clostridia; o__Clostridiales; f__Peptostreptococcaceae; g__Peptostreptococcus; s__
OTU_443	8.85E-05	4.42E-05	0	0	0	0	0	2.21E-05	0	0.000287585	0	0	0	0	0	0	0	0	0	0	0	0	0	2.21E-05	0	0.000199097	0	0	0	0	k__Bacteria; p__Firmicutes; c__Clostridia; o__Clostridiales; f__Lachnospiraceae
OTU_444	0	0	0.000154854	0	0	6.64E-05	0	4.42E-05	2.21E-05	4.42E-05	0	0	0	0.000619414	0	0	0	0	0	0	0	0	0	0	2.21E-05	0	0	0	0	0	k__Bacteria; p__Firmicutes; c__Clostridia; o__Clostridiales; f__Lachnospiraceae
OTU_445	2.21E-05	2.21E-05	2.21E-05	0	4.42E-05	0	0.00011061	2.21E-05	8.85E-05	0	0	0	2.21E-05	0	0	0	0	2.21E-05	0	0	4.42E-05	0	4.42E-05	0.000132732	0	0	2.21E-05	2.21E-05	0.000309707	0	k__Bacteria; p__Proteobacteria; c__Gammaproteobacteria; o__Enterobacteriales; f__Enterobacteriaceae; g__Proteus; s__Proteus_mirabilis
OTU_446	8.85E-05	0	2.21E-05	4.42E-05	0	0.000132732	0.000221219	0	4.42E-05	0	0	2.21E-05	6.64E-05	0	2.21E-05	6.64E-05	2.21E-05	2.21E-05	6.64E-05	0	0	2.21E-05	0.00011061	0.000132732	2.21E-05	8.85E-05	2.21E-05	2.21E-05	0.000265463	2.21E-05	k__Bacteria; p__Firmicutes; c__Negativicutes; o__Selenomonadales; f__Veillonellaceae; g__Selenomonas; s__Selenomonas_sp_Ycb08
OTU_447	2.21E-05	0.000199097	8.85E-05	0	6.64E-05	0	0.000176975	0	0	0	0	0	0	0	0	0	2.21E-05	0	0	0	0	4.42E-05	6.64E-05	0	0	6.64E-05	0	0	0	2.21E-05	k__Bacteria; p__Firmicutes; c__Clostridia; o__Clostridiales; f__Lachnospiraceae; g__Marvinbryantia; s__
OTU_448	0	2.21E-05	0	0	0	0	0	0	2.21E-05	0	2.21E-05	4.42E-05	4.42E-05	0	0	2.21E-05	0.00011061	0	0	2.21E-05	0	2.21E-05	2.21E-05	0	0	0	0	0	0.000199097	0	k__Bacteria; p__Bacteroidetes; c__Bacteroidia; o__Bacteroidales; f__Muribaculaceae; g__; s__
OTU_449	0	2.21E-05	0	2.21E-05	4.42E-05	0	0	0	0	0	0	0	0	6.64E-05	0	0	0	2.21E-05	2.21E-05	0	2.21E-05	0	0	0	0	0	0	2.21E-05	0.000154854	0	k__Bacteria; p__Bacteroidetes; c__Bacteroidia; o__Bacteroidales; f__Bacteroidaceae; g__Bacteroides
OTU_450	0	4.42E-05	2.21E-05	0	4.42E-05	0	8.85E-05	4.42E-05	0	4.42E-05	0	0	0.000154854	6.64E-05	4.42E-05	0	2.21E-05	0	0	0	4.42E-05	0	2.21E-05	2.21E-05	2.21E-05	0.000243341	0	0	0	4.42E-05	k__Bacteria; p__Firmicutes; c__Clostridia; o__Clostridiales
OTU_451	0.000221219	0.000154854	0.000199097	0.000486683	0.000530926	8.85E-05	0.000176975	8.85E-05	0.000132732	0.000309707	0	0	0.000199097	0.00011061	0.002212194	0	2.21E-05	2.21E-05	2.21E-05	2.21E-05	0	0.000199097	0.00011061	0	0	0.001349438	0	0.000265463	8.85E-05	2.21E-05	k__Bacteria; p__Firmicutes; c__Clostridia; o__Clostridiales; f__Ruminococcaceae; g__Ruminiclostridium_5; s__
OTU_452	2.21E-05	0	2.21E-05	2.21E-05	4.42E-05	0.00011061	2.21E-05	0	0	2.21E-05	6.64E-05	2.21E-05	2.21E-05	2.21E-05	0	0	6.64E-05	8.85E-05	0	0	0	0	2.21E-05	2.21E-05	6.64E-05	0	0	0	0.000331829	4.42E-05	k__Bacteria; p__Firmicutes; c__Erysipelotrichia; o__Erysipelotrichales; f__Erysipelotrichaceae; g__Catenibacterium; s__
OTU_453	0.00079639	0	2.21E-05	4.42E-05	0.000862756	2.21E-05	4.42E-05	0	6.64E-05	4.42E-05	4.42E-05	6.64E-05	0	0	2.21E-05	4.42E-05	2.21E-05	0	2.21E-05	6.64E-05	6.64E-05	2.21E-05	0	6.64E-05	0	0.00137156	0	4.42E-05	0	8.85E-05	k__Bacteria; p__Bacteroidetes; c__Bacteroidia; o__Bacteroidales; f__Marinifilaceae; g__Butyricimonas; s__
OTU_454	0	0	0	0	0	0	0	0	0	0	0	2.21E-05	0.00011061	2.21E-05	4.42E-05	0.000132732	0	0	4.42E-05	2.21E-05	0	0	0	0	0	0	0	0	0.000199097	0	k__Bacteria; p__Bacteroidetes; c__Bacteroidia; o__Bacteroidales; f__Muribaculaceae; g__; s__
OTU_455	2.21E-05	4.42E-05	4.42E-05	2.21E-05	4.42E-05	0.000331829	0.000287585	6.64E-05	0	0	0	0	8.85E-05	2.21E-05	2.21E-05	0.00011061	2.21E-05	2.21E-05	0	0.000287585	6.64E-05	0	6.64E-05	4.42E-05	0	0	2.21E-05	0	0	0.000199097	k__Bacteria; p__Firmicutes; c__Clostridia; o__Clostridiales; f__Lachnospiraceae
OTU_456	0.000530926	0	0	0	0.00057517	0	0	0	0	0	0	0	0	0	0	0	0	0	0	0	0	0	0	0	0	0	0	4.42E-05	0	0	k__Bacteria; p__Firmicutes; c__Clostridia; o__Clostridiales; f__Ruminococcaceae; g__Ruminococcaceae_UCG_014; s__
OTU_457	2.21E-05	0	0	0	2.21E-05	4.42E-05	4.42E-05	4.42E-05	0	6.64E-05	0	0	4.42E-05	0	6.64E-05	6.64E-05	0	2.21E-05	2.21E-05	2.21E-05	6.64E-05	2.21E-05	8.85E-05	0	2.21E-05	6.64E-05	0	8.85E-05	0	0	k__Bacteria; p__Firmicutes; c__Clostridia; o__Clostridiales; f__Ruminococcaceae; g__Papillibacter; s__
OTU_458	0	2.21E-05	0	2.21E-05	0	8.85E-05	4.42E-05	0	6.64E-05	0	4.42E-05	4.42E-05	4.42E-05	0	6.64E-05	6.64E-05	2.21E-05	2.21E-05	8.85E-05	0	0	0	0	6.64E-05	0.000132732	0	0	0	0.000132732	4.42E-05	k__Bacteria; p__Bacteroidetes; c__Bacteroidia; o__Bacteroidales; f__Prevotellaceae; g__Prevotella; s__
OTU_459	8.85E-05	0	0	0	0	0	0	2.21E-05	4.42E-05	4.42E-05	0	0	2.21E-05	0.000176975	0	0	0	0	0	0	0	0	0	0	0	6.64E-05	0	0	0	0	k__Bacteria; p__Firmicutes; c__Clostridia; o__Clostridiales; f__Ruminococcaceae
OTU_460	4.42E-05	0	0	0	2.21E-05	0	0	2.21E-05	2.21E-05	0	0	2.21E-05	0	0	2.21E-05	0	2.21E-05	6.64E-05	0	4.42E-05	2.21E-05	0	0	2.21E-05	2.21E-05	2.21E-05	0	2.21E-05	0.000265463	0	k__Bacteria; p__Firmicutes; c__Clostridia; o__Clostridiales; f__Family_XI; g__Ezakiella; s__
OTU_461	0	2.21E-05	2.21E-05	0	2.21E-05	0	0.000265463	0	0.00011061	2.21E-05	0	0	2.21E-05	0.00011061	0	2.21E-05	2.21E-05	0	2.21E-05	0	0	0.00011061	4.42E-05	0	2.21E-05	0	4.42E-05	0	4.42E-05	4.42E-05	k__Bacteria; p__Bacteroidetes; c__Bacteroidia; o__Bacteroidales; f__Bacteroidaceae; g__Bacteroides
OTU_462	0	0	0	0	0	6.64E-05	0	0	0	0	0	0	8.85E-05	0	0	0	6.64E-05	6.64E-05	0	2.21E-05	2.21E-05	0	0	8.85E-05	0	0	0	4.42E-05	4.42E-05	2.21E-05	k__Bacteria; p__Bacteroidetes; c__Bacteroidia; o__Bacteroidales; f__Prevotellaceae; g__Prevotella; s__Prevotella_oris
OTU_463	0	0	2.21E-05	2.21E-05	4.42E-05	2.21E-05	0	0	0	0	0	0	4.42E-05	2.21E-05	8.85E-05	0	0	0	0	0	0.00011061	4.42E-05	8.85E-05	0	0	2.21E-05	0	0	0	0	k__Bacteria; p__Firmicutes; c__Clostridia; o__Clostridiales; f__Ruminococcaceae; g__Harryflintia; s__
OTU_464	0	0	0	0	0.004335899	0	0	0	0	0	0	0	0	0	0	0	0	0	0	2.21E-05	0	0	0	0	0	0	0	0	0	0	k__Bacteria; p__Bacteroidetes; c__Bacteroidia; o__Bacteroidales; f__Bacteroidaceae; g__Bacteroides; s__unidentified
OTU_465	0.00011061	0	0	0	0.000243341	2.21E-05	0	0	0.00011061	0.000243341	4.42E-05	0	2.21E-05	2.21E-05	0.000221219	0	0	4.42E-05	0	0.00011061	2.21E-05	4.42E-05	0	2.21E-05	6.64E-05	0	2.21E-05	0	0.000287585	0	k__Bacteria; p__Firmicutes; c__Clostridia; o__Clostridiales; f__Ruminococcaceae
OTU_466	6.64E-05	0	0	0	0	0	0	0	0	0	0	0	0	0	0	0	0	0	0.000221219	0.000265463	0	0	6.64E-05	0	0	0	0	0	0	0	k__Bacteria; p__Firmicutes; c__Clostridia; o__Clostridiales; f__Lachnospiraceae
OTU_467	0	0	0	0	0	0	0	0	0	0	0	0	0	0	0	0	0	0	0	2.21E-05	0	0	2.21E-05	0	0	0	0	0	0.00011061	0	k__Bacteria; p__Firmicutes; c__Clostridia; o__Clostridiales; f__Ruminococcaceae; g__[Eubacterium]_coprostanoligenes_group; s__
OTU_468	0.001637023	0.000176975	0.000309707	0	2.21E-05	4.42E-05	0	0	0.000530926	0	0.002698876	6.64E-05	0	0	0	0	2.21E-05	0	0	0	2.21E-05	0.000132732	0	0	0	0	0	0.000331829	2.21E-05	2.21E-05	k__Bacteria; p__Bacteroidetes; c__Bacteroidia; o__Bacteroidales; f__Bacteroidaceae; g__Bacteroides
OTU_469	2.21E-05	2.21E-05	4.42E-05	2.21E-05	0	0	0	8.85E-05	0	2.21E-05	0	0	0	2.21E-05	0	0	2.21E-05	0	0	0	0	4.42E-05	2.21E-05	2.21E-05	0	6.64E-05	2.21E-05	0	0	2.21E-05	k__Bacteria; p__Firmicutes; c__Clostridia; o__Clostridiales; f__Ruminococcaceae; g__Hydrogenoanaerobacterium; s__
OTU_470	0	2.21E-05	4.42E-05	0	0	0	0	4.42E-05	0	6.64E-05	0	0	0.000132732	0.00011061	8.85E-05	0	0	0	2.21E-05	0	0	0	0	0	0	0	0	0	0	0	k__Bacteria; p__Firmicutes; c__Clostridia; o__Clostridiales; f__Ruminococcaceae; g__Caproiciproducens; s__
OTU_471	0	0	4.42E-05	0	2.21E-05	4.42E-05	0	0	4.42E-05	0	0	0	0	2.21E-05	0	2.21E-05	4.42E-05	0	4.42E-05	0	0	0	0	4.42E-05	0	0	0	2.21E-05	0.000199097	4.42E-05	k__Bacteria; p__Bacteroidetes; c__Bacteroidia; o__Bacteroidales; f__Muribaculaceae; g__; s__
OTU_472	4.42E-05	0	2.21E-05	0.000442439	0	0.001813999	0.00011061	0	2.21E-05	0	0.002035218	0	8.85E-05	0.000597292	0	0.000176975	4.42E-05	2.21E-05	0	0.000707902	0	0	0	2.21E-05	0.000199097	2.21E-05	0.000619414	2.21E-05	0	0	k__Bacteria; p__Firmicutes; c__Clostridia; o__Clostridiales; f__Ruminococcaceae; g__Butyricicoccus
OTU_473	2.21E-05	4.42E-05	2.21E-05	0	0	0	0	6.64E-05	0	2.21E-05	2.21E-05	0	0	6.64E-05	4.42E-05	0	0	0	0	2.21E-05	0	0	0	0	0	6.64E-05	0	0	0	0	k__Bacteria; p__Firmicutes
OTU_474	0	0	0	2.21E-05	0	0.00011061	4.42E-05	2.21E-05	8.85E-05	0	2.21E-05	0	2.21E-05	0	2.21E-05	4.42E-05	4.42E-05	6.64E-05	8.85E-05	2.21E-05	0	4.42E-05	2.21E-05	0	2.21E-05	0	0	2.21E-05	6.64E-05	4.42E-05	k__Bacteria; p__Firmicutes; c__Bacilli; o__Lactobacillales; f__Lactobacillaceae; g__Lactobacillus
OTU_475	0	0	0	0	0	0	0	2.21E-05	0	0	0	0	4.42E-05	6.64E-05	0	0	0	0	0	0	0	0	0	0	0	0	0	0	0	0	Unclassified
OTU_476	0	4.42E-05	4.42E-05	4.42E-05	0	0	4.42E-05	0	0	0	0	0	0	0	2.21E-05	2.21E-05	0	0	0	6.64E-05	2.21E-05	4.42E-05	6.64E-05	0	6.64E-05	0	2.21E-05	2.21E-05	2.21E-05	0	k__Bacteria; p__Firmicutes; c__Clostridia; o__Clostridiales; f__Ruminococcaceae; g__[Eubacterium]_coprostanoligenes_group; s__unidentified
OTU_477	0	4.42E-05	0	0	2.21E-05	0	2.21E-05	0	0	0	0	0	0	0	0	0	0	0	0	0	0	2.21E-05	0.000154854	0	0	0	0	0.000287585	0	0	k__Bacteria; p__Firmicutes; c__Clostridia; o__Clostridiales; f__Lachnospiraceae
OTU_478	0	6.64E-05	2.21E-05	2.21E-05	0	4.42E-05	0	0	4.42E-05	4.42E-05	0	0	4.42E-05	2.21E-05	2.21E-05	0	0	0	0	0	2.21E-05	0	0	0	0	0	4.42E-05	0	6.64E-05	6.64E-05	k__Bacteria; p__Bacteroidetes; c__Bacteroidia; o__Bacteroidales; f__Prevotellaceae; g__Alloprevotella; s__
OTU_479	0	0	0	0	0	0	0	0	0	2.21E-05	0	0	0	0	0	0	0	0	0	0	0	0	0	0	0	0	0	0	0	0	Unclassified
OTU_480	0	0	0	0	8.85E-05	0	0	4.42E-05	0	0	0	0	0	0	0	0	0	0	0	0	0	0	0	0	0	0.00011061	0	0	0	0	k__Bacteria; p__Firmicutes; c__Clostridia; o__Clostridiales; f__Christensenellaceae; g__Christensenellaceae_R_7_group; s__bacterium_enrichment_culture_clone_RB7c
OTU_481	2.21E-05	2.21E-05	2.21E-05	0	2.21E-05	0	0	0	0	0	2.21E-05	0	0	0	0	0	0	0	0	0	0	0	0	0	0	6.64E-05	0	0	0	0	k__Bacteria; p__Firmicutes; c__Clostridia; o__Clostridiales; f__Ruminococcaceae
OTU_482	0	0	0	0	0	0	0	0	0	0.000243341	0	0	2.21E-05	0	0	0	0	0	0	0	0	0	0	0	0	0	0	0	0	0	k__Bacteria; p__Actinobacteria; c__Coriobacteriia; o__Coriobacteriales; f__Eggerthellaceae
OTU_483	0	0	0	0	0	0	0	0	0	0	0	0	0	0	0	0	0	0	0	0	0	0	0	0	0	0	0	0	0	4.42E-05	k__Bacteria; p__Firmicutes; c__Bacilli; o__Lactobacillales; f__Streptococcaceae; g__Streptococcus; s__Streptococcus_agalactiae
OTU_484	0	0	0	2.21E-05	0	0	0	0	0	0	0	2.21E-05	4.42E-05	0	0	0	0	0	0	0	2.21E-05	0	0	0	0	0	0	0	0	0	k__Bacteria; p__Bacteroidetes; c__Bacteroidia; o__Bacteroidales; f__Prevotellaceae; g__; s__
OTU_485	2.21E-05	0	0	0	0	2.21E-05	0	0	0	0	0	0	0	0	2.21E-05	0	0	0	0	0	4.42E-05	0	0	0	0	0.000309707	0	0	0	0	k__Bacteria; p__Firmicutes; c__Clostridia; o__Clostridiales; f__Clostridiales_vadinBB60_group; g__; s__
OTU_486	0	0	0	0	0	0	0	0	0	0	0	0	0	2.21E-05	0	0	0	0	0	0	0	0	0	0	0	0	0	0	0.00011061	0	k__Bacteria; p__Actinobacteria; c__Actinobacteria; o__Bifidobacteriales; f__Bifidobacteriaceae; g__Bifidobacterium; s__Bifidobacterium_longum_subsp_longum
OTU_487	4.42E-05	0	0	0	0	0	0	0	0	0	0	0	0	0	0	0	0	0	0	0	0	0	0	0	0	0	0	0	0	0	k__Bacteria; p__Firmicutes; c__Clostridia; o__Clostridiales; f__Ruminococcaceae
OTU_488	0.001614901	0.000420317	0.001968852	0.000884877	0.002521901	0.000464561	0.000973365	0.002079462	0.002610388	0.005154411	0.003274047	0.00468985	0.001327316	0.000906999	0.003760729	0	0	6.64E-05	0	0	0.002875852	0.000486683	0.00057517	0.000752146	0.000641536	0.008494823	0.000154854	0.000951243	0.000619414	0.000752146	k__Bacteria; p__Firmicutes; c__Clostridia; o__Clostridiales; f__Lachnospiraceae
OTU_489	6.64E-05	0	4.42E-05	2.21E-05	6.64E-05	8.85E-05	0	0	0	0	2.21E-05	6.64E-05	0	0	0	4.42E-05	0	0	4.42E-05	0	2.21E-05	4.42E-05	0	0	8.85E-05	4.42E-05	0	0	2.21E-05	0	k__Bacteria; p__Actinobacteria; c__Coriobacteriia; o__Coriobacteriales; f__Eggerthellaceae; g__Eggerthella; s__
OTU_490	0	0	0.000331829	0	0	0	0	0	0	0	0	0	0	0	0	0	0	0	0	0	0	0	0	0	0	0	0	0	0	0	k__Bacteria; p__Firmicutes; c__Clostridia; o__Clostridiales; f__Ruminococcaceae; g__Ruminococcaceae_UCG_013; s__
OTU_491	6.64E-05	0	2.21E-05	0	0	0	0	0	0	0	0	0	0	0	0	0	0	0	0	0	0	0.00011061	0	0	0	4.42E-05	2.21E-05	0	0	0	k__Bacteria; p__Firmicutes; c__Clostridia; o__Clostridiales; f__Family_XIII
OTU_492	0	0	0	0	2.21E-05	4.42E-05	0	0	2.21E-05	0	2.21E-05	0	0	0	0	0	0	0	2.21E-05	6.64E-05	0	0	0	0	4.42E-05	0	0	0	0	2.21E-05	k__Bacteria; p__Bacteroidetes; c__Bacteroidia; o__Bacteroidales; f__Prevotellaceae; g__Prevotella_9; s__
OTU_493	8.85E-05	2.21E-05	0	0	2.21E-05	0	0	0	0	2.21E-05	0.000132732	0	0.00011061	0	0	0	0	0	0	0	0	0	0	0	0	0	0	0	0	0.00011061	k__Bacteria; p__Firmicutes; c__Clostridia; o__Clostridiales; f__Lachnospiraceae
OTU_494	0	0	0	2.21E-05	0	0	0	0	0	2.21E-05	4.42E-05	0	6.64E-05	0	2.21E-05	0	0	0	0	0	2.21E-05	0	0	2.21E-05	0	0	0	0	0	0	k__Bacteria; p__Firmicutes; c__Clostridia; o__Clostridiales; f__Ruminococcaceae
OTU_495	0	2.21E-05	0	4.42E-05	2.21E-05	6.64E-05	8.85E-05	0	4.42E-05	0	0	2.21E-05	0	0	8.85E-05	0	4.42E-05	0	6.64E-05	0	0	2.21E-05	0	0	0	2.21E-05	2.21E-05	0	0.000287585	2.21E-05	k__Bacteria; p__Bacteroidetes; c__Bacteroidia; o__Bacteroidales; f__Prevotellaceae; g__Alloprevotella; s__
OTU_496	0.02902398	0.089704451	0.04364658	0.016303867	0.017100257	0.005641094	0.067737368	0.014202283	0.058822228	0.030638882	0.019223962	0.020661888	0.032386514	0.018892133	0.018693036	0.018980621	0.015640209	0.026325104	0.000486683	0.015463233	0.050438014	0.013494381	0.067648881	0.146978144	0.03736395	0.011547651	0.02479869	0.073201487	0.131227325	0.040483143	k__Bacteria; p__Firmicutes; c__Clostridia; o__Clostridiales; f__Ruminococcaceae; g__Faecalibacterium; s__
OTU_497	0	0	2.21E-05	0	0	0	0	0	0	0	0	0	0	0	0	0	0	0	0	0	0	0	0	0	0	0	0	0	0.000221219	0	k__Bacteria; p__Bacteroidetes; c__Bacteroidia; o__Bacteroidales; f__Prevotellaceae; g__Prevotella; s__Prevotella_intermedia
OTU_498	2.21E-05	4.42E-05	8.85E-05	0	8.85E-05	2.21E-05	0	0	0	2.21E-05	6.64E-05	2.21E-05	0	2.21E-05	0	0	0	0	0	0	4.42E-05	4.42E-05	6.64E-05	2.21E-05	0	8.85E-05	2.21E-05	0	0	0	k__Bacteria; p__Firmicutes; c__Clostridia; o__Clostridiales; f__Ruminococcaceae; g__Ruminococcaceae_NK4A214_group
OTU_499	0	0	0	0	0	0.000221219	0	0	0	2.21E-05	0	0	2.21E-05	0	6.64E-05	0	0	2.21E-05	0	2.21E-05	0	4.42E-05	4.42E-05	0	0	0	0	0	4.42E-05	0	k__Bacteria; p__Firmicutes; c__Clostridia; o__Clostridiales; f__Christensenellaceae
OTU_500	0	0	2.21E-05	0	2.21E-05	0	0	4.42E-05	0	2.21E-05	0	0	0	2.21E-05	0	0	0	0	0	0	2.21E-05	0	6.64E-05	0	0	0	0	0	0	0	k__Bacteria; p__Firmicutes; c__Clostridia; o__Clostridiales; f__Christensenellaceae; g__Christensenellaceae_R_7_group; s__
OTU_501	6.64E-05	0	0	0	0	0	6.64E-05	0	4.42E-05	0	0	0	0	0	0.000132732	0	0	0	0	0	0	0	0.000154854	0	4.42E-05	4.42E-05	0	0	0	0.00011061	k__Bacteria; p__Firmicutes; c__Clostridia; o__Clostridiales; f__Ruminococcaceae; g__Ruminococcaceae_UCG_010; s__
OTU_502	0	0	0	0	0	0	0	6.64E-05	2.21E-05	0	0	0	0	2.21E-05	0	0	0	0	0	0	0	0	0	0	0	0	0	0	0	0	k__Bacteria; p__Firmicutes; c__Clostridia; o__Clostridiales; f__Family_XI; g__Finegoldia; s__
OTU_503	2.21E-05	0	2.21E-05	0	0	2.21E-05	4.42E-05	0	2.21E-05	0	0	0	2.21E-05	0	0	0	0	0	6.64E-05	4.42E-05	0	0	2.21E-05	2.21E-05	0	0	0	0	0	0	k__Bacteria; p__Firmicutes; c__Clostridia; o__Clostridiales; f__Peptococcaceae; g__; s__
OTU_504	6.64E-05	0	0.000132732	2.21E-05	4.42E-05	2.21E-05	6.64E-05	2.21E-05	2.21E-05	4.42E-05	0	0	8.85E-05	2.21E-05	4.42E-05	0	0	0	0	0	8.85E-05	8.85E-05	4.42E-05	2.21E-05	6.64E-05	8.85E-05	0	2.21E-05	0	0	k__Bacteria; p__Firmicutes; c__Clostridia; o__Clostridiales; f__Family_XIII; g__Family_XIII_AD3011_group; s__
OTU_506	8.85E-05	2.21E-05	0	0	0	0	0	0	0	0	0	0	0	0	0	0	2.21E-05	4.42E-05	0	0	2.21E-05	2.21E-05	0	0	0	0	6.64E-05	0	0.000221219	2.21E-05	k__Bacteria; p__Firmicutes; c__Clostridia; o__Clostridiales; f__Lachnospiraceae; g__Tyzzerella_3; s__[Clostridium]_piliforme_Tyzzers_bacillus
OTU_507	0	0	0	4.42E-05	2.21E-05	6.64E-05	2.21E-05	0	4.42E-05	2.21E-05	0	2.21E-05	6.64E-05	4.42E-05	2.21E-05	0	0	4.42E-05	0	0	0	2.21E-05	0	2.21E-05	0	2.21E-05	0	0	6.64E-05	0	k__Bacteria; p__Firmicutes; c__Clostridia; o__Clostridiales; f__Ruminococcaceae; g__Ruminococcaceae_UCG_008; s__
OTU_508	0	2.21E-05	0	2.21E-05	2.21E-05	4.42E-05	0.000132732	0	0.000420317	6.64E-05	8.85E-05	4.42E-05	2.21E-05	2.21E-05	0.00011061	2.21E-05	4.42E-05	0	4.42E-05	6.64E-05	0.000132732	0	0.000132732	0	0	2.21E-05	2.21E-05	2.21E-05	6.64E-05	2.21E-05	k__Bacteria; p__Firmicutes; c__Bacilli; o__Lactobacillales; f__Streptococcaceae; g__Streptococcus; s__Streptococcus_pneumoniae
OTU_509	4.42E-05	0.002079462	0.001858243	2.21E-05	0.000420317	0.019201841	4.42E-05	0.002698876	0.005265021	0.00696841	0.001968852	0.000199097	0.000132732	0.001813999	4.42E-05	0	0	0	0	2.21E-05	2.21E-05	0.00011061	0	0.001128219	0	8.85E-05	0.009423945	0.000862756	0	0	k__Bacteria; p__Firmicutes; c__Clostridia; o__Clostridiales; f__Lachnospiraceae; g__UC5_1_2E3; s__
OTU_510	2.21E-05	0	0	0	0	0	4.42E-05	2.21E-05	6.64E-05	0	0	0	0	0	0	0	0	2.21E-05	2.21E-05	2.21E-05	0	6.64E-05	0	0	0	4.42E-05	4.42E-05	0	0	0	k__Bacteria; p__Firmicutes; c__Clostridia; o__Clostridiales; f__Family_XI; g__Murdochiella; s__
OTU_511	0	0	0	0	0	0	0	0	0	0	0	0	6.64E-05	0	0	0	0	0	0	0	0	0	0	0	0	0	0	0	0.000132732	0	k__Bacteria; p__Proteobacteria; c__Gammaproteobacteria; o__Aeromonadales; f__Aeromonadaceae; g__Aeromonas
OTU_512	0	0	4.42E-05	0	0	0	0	0.00011061	0	2.21E-05	0	0	0	2.21E-05	0	2.21E-05	0	0	2.21E-05	0	0	0	0	0	0	6.64E-05	0	0	0	0	k__Bacteria; p__Firmicutes; c__Clostridia; o__Clostridiales; f__Ruminococcaceae
OTU_513	0	0	0	0	0	0	0	0	0	0	0	0	0	0	0	0	0	0	0	0	0.000243341	2.21E-05	0	0	0	0	0	0	0	0	k__Bacteria; p__Actinobacteria; c__Coriobacteriia; o__Coriobacteriales; f__Coriobacteriaceae; g__Collinsella; s__Collinsella_massiliensis
OTU_514	0	0	2.21E-05	0	0	0	0	0	0	0	0	0	0	0	0	0	0	0	0	0	0	0	0	0	0	0	0	0	0	0	k__Bacteria; p__Firmicutes; c__Bacilli; o__Lactobacillales; f__Lactobacillaceae; g__Lactobacillus
OTU_515	2.21E-05	0	4.42E-05	0	0	0	0	0.00011061	0	0.000199097	0	0	2.21E-05	0	0	0	0	0	0	0	0	4.42E-05	0	0	0	0	0	2.21E-05	0	0	k__Bacteria; p__Firmicutes; c__Clostridia; o__Clostridiales; f__Peptococcaceae; g__; s__
OTU_516	0	2.21E-05	0	0	0	0	0	0	0	0	2.21E-05	4.42E-05	0	0	0	0	0	0	0	0	0	0	0	0	0	0	0	0	0.00011061	0	k__Bacteria; p__Cyanobacteria; c__Melainabacteria; o__Gastranaerophilales; f__; g__; s__
OTU_517	0	0	0	0	4.42E-05	0	0	0	0	0	0	0	0	0	0	0	0	0	0	0	0	0	0	0	0	0	0	0	0	0	k__Bacteria
OTU_518	0	0	0	0	0	0	0	2.21E-05	0	0	0	0	0	2.21E-05	0	0	0	0	0	0	0	0	0	0	0	0	0	0	0	0	k__Bacteria; p__Firmicutes; c__Clostridia; o__Clostridiales; f__Ruminococcaceae
OTU_519	0	0	0	0	0	0	0	6.64E-05	2.21E-05	0	0	0	0	0	0	0	2.21E-05	0	0	0	0	0	0	0	0	0	2.21E-05	0	0	0	k__Bacteria; p__Bacteroidetes; c__Bacteroidia; o__Bacteroidales; f__Prevotellaceae; g__Prevotella_7
OTU_520	0	0	0	0	4.42E-05	0	0	0	0	0	0	0	0	0	0	0	0	0	0	2.21E-05	0	0	0	0	4.42E-05	0	0	0	0	0	Unclassified
OTU_521	0	0	0	0	0	0	0	0	0	0	0	0	0	2.21E-05	0	2.21E-05	0	0	0	0	2.21E-05	2.21E-05	0	2.21E-05	6.64E-05	0.00011061	0	0	2.21E-05	2.21E-05	k__Bacteria; p__Firmicutes; c__Clostridia; o__Clostridiales; f__Family_XIII; g__[Eubacterium]_brachy_group; s__
OTU_522	4.42E-05	4.42E-05	2.21E-05	0	0	0	0	0	0	0	2.21E-05	0	0	0	0	0	0	0	0	0	0	0	0	0	0	0	0	0	0	0	k__Bacteria; p__Firmicutes; c__Clostridia; o__Clostridiales
OTU_523	2.21E-05	0	0	0	2.21E-05	0	0	0.000176975	0	0.00011061	0	0	0	0	2.21E-05	0	0	2.21E-05	0	0	0	0	2.21E-05	8.85E-05	6.64E-05	0	0	0	0	0	k__Bacteria; p__Firmicutes; c__Clostridia; o__Clostridiales; f__Ruminococcaceae
OTU_524	0.000508805	4.42E-05	6.64E-05	2.21E-05	0.000553048	0	0.00011061	0.000221219	0.00011061	0.00011061	6.64E-05	0.000818512	0.000221219	4.42E-05	0.000221219	0.002035218	0.002123706	0.000619414	0.000818512	0.000398195	0	0.000840634	6.64E-05	0.00011061	0.000243341	0	0.000199097	2.21E-05	0.000442439	0.000132732	k__Bacteria; p__Firmicutes; c__Clostridia; o__Clostridiales; f__Lachnospiraceae; g__Fusicatenibacter; s__
OTU_525	0	0	6.64E-05	0	0	0	0	0	0	0	0	0	0	0	2.21E-05	2.21E-05	0	4.42E-05	0	0	0.000154854	0	0	0	0	0	0	0	0	0	k__Bacteria; p__Firmicutes; c__Clostridia; o__Clostridiales; f__Christensenellaceae; g__; s__
OTU_526	6.64E-05	0	0	0	0	0	0	0	0	0	0	0	0	0	2.21E-05	0	0	0	0	0	0	2.21E-05	0	0	2.21E-05	0	0	0	0	0	k__Bacteria; p__Firmicutes; c__Clostridia; o__Clostridiales; f__Lachnospiraceae
OTU_528	0	0	0	0	0	0	0	0	0	2.21E-05	0	0	0	0	0	0	0	0	2.21E-05	0	0	0	0	0	0	0	0	0	0	0	k__Bacteria; p__Firmicutes; c__Clostridia; o__Clostridiales; f__Ruminococcaceae; g__Ruminococcaceae_UCG_002; s__
OTU_529	0.007455092	0.005751703	0.002101584	0.007455092	0.006946288	0.000707902	0.002676754	0.002389169	0.000884877	0.003517388	0.000353951	0.001437926	0.000398195	0.010883993	0.008362092	0.041257411	0.006216264	0.021745863	0.008185116	0.025263251	0.000929121	0.012653747	0.005265021	0.001393682	0.008384214	0.004512875	0.004557119	0.004092558	0.006083532	0.001592779	k__Bacteria; p__Firmicutes; c__Clostridia; o__Clostridiales; f__Lachnospiraceae; g__[Ruminococcus]_torques_group
OTU_530	0	0	0	0	0	0	0	0	0	0	0	0	4.42E-05	0	0	0	0	0	0	0	0	0	0	2.21E-05	0	0	0	0	0	0	k__Bacteria; p__Spirochaetes; c__Spirochaetia; o__Spirochaetales; f__Spirochaetaceae; g__Treponema_2
OTU_531	0	0	0	0	0	0	0	0	0	0	0	0	0	0	0	0	2.21E-05	0	2.21E-05	0	0	0	2.21E-05	0	0	0	2.21E-05	0	0	0	k__Bacteria; p__Proteobacteria; c__Alphaproteobacteria; o__Acetobacterales; f__Acetobacteraceae; g__Asaia; s__
OTU_532	0	0	0	0	0	0	0	0	2.21E-05	0	0	0	0	0	0	6.64E-05	2.21E-05	4.42E-05	0	0	0	0	0	0	0	0	0	0	0	0	k__Bacteria; p__Bacteroidetes; c__Bacteroidia; o__Bacteroidales; f__Bacteroidaceae; g__Bacteroides
OTU_533	0.007963897	0.012697991	0.01097248	0.003981949	0.003229803	0.001150341	0.016436599	0.000464561	0.015175648	0.000199097	0.002013096	0.001061853	0.008516945	0.000840634	0.003008583	0.004822582	0.002588267	0.006990532	0.000243341	0.004070436	0.00057517	0.000508805	0.000663658	0.033669587	0.004623485	0.000154854	0.001836121	0.005530484	0.03256349	0.012144943	k__Bacteria; p__Firmicutes; c__Clostridia; o__Clostridiales; f__Ruminococcaceae; g__Faecalibacterium; s__
OTU_534	0	0	0	0	0	0	0	0	0	0.000199097	0	0	0	0	0	0	0	0	0	0	0	0	0	0	0	0	0	0	0	0	k__Bacteria; p__Proteobacteria; c__Alphaproteobacteria; o__Rhodospirillales; f__; g__unidentified_rumen_bacterium_RF32; s__unidentified_rumen_bacterium_RF32
OTU_535	0	0	0	0	0	0	0	0	2.21E-05	0	0	0	0	0	0	0	4.42E-05	0	4.42E-05	0	0	0	2.21E-05	0	0	2.21E-05	0	2.21E-05	0	2.21E-05	k__Bacteria; p__Firmicutes; c__Clostridia; o__Clostridiales; f__Lachnospiraceae
OTU_536	0	0	0	0	0	0	0	0	0.00011061	0	0	0	0	0	0	0	0	0	0	0	0	0	0	0	0	0	0	0	0	0	k__Bacteria
OTU_537	0.000221219	0.000176975	0.000420317	0.000243341	0.000420317	0.000154854	0.001150341	0.000442439	0.000132732	8.85E-05	2.21E-05	0.001283072	0.000199097	0.000287585	0.00079639	0.000221219	0	0.000884877	0	0.000442439	0.000176975	0.002278559	0.000420317	0.000331829	0.001283072	0.00068578	0.00011061	0.000265463	0.000243341	0.001659145	k__Bacteria; p__Firmicutes; c__Clostridia; o__Clostridiales; f__Ruminococcaceae; g__Ruminococcaceae_UCG_014; s__
OTU_538	0	0	0	0	0	0	0	0	0	0	0	0	0	0	0	0	0	0	2.21E-05	0	0	0	0	0	0	0	0	0	0	0	k__Bacteria
OTU_539	0.005419874	0.000265463	0.000154854	6.64E-05	0.001349438	0.00011061	0.001128219	0.002875852	0.000154854	0.001150341	0.000243341	0.006747191	0.00011061	6.64E-05	0.002035218	0.018582426	0.01451199	0.00411468	0.009114238	0.003406778	0.000154854	0.008140872	0.000176975	0.000641536	0.001681267	6.64E-05	0.001349438	0	0.002544023	0.000376073	k__Bacteria; p__Firmicutes; c__Clostridia; o__Clostridiales; f__Lachnospiraceae
OTU_540	0	0	0	0	2.21E-05	0	0	0	0	0	0	0	0	0	0	0	2.21E-05	0	0	2.21E-05	0	0	2.21E-05	2.21E-05	0	0	0	0	0	0	k__Bacteria; p__Firmicutes; c__Negativicutes; o__Selenomonadales; f__Veillonellaceae; g__unidentified; s__unidentified
OTU_541	0	0	0	0	0	0	0.000176975	2.21E-05	0	2.21E-05	0	0	0	2.21E-05	0	0	0	2.21E-05	0	0	4.42E-05	0	2.21E-05	0	2.21E-05	0	0	0	0.000331829	2.21E-05	k__Bacteria; p__Firmicutes; c__Bacilli; o__Lactobacillales; f__Streptococcaceae; g__Streptococcus
OTU_542	0	0	0	0	0	0	0	0	2.21E-05	2.21E-05	0	0	0	8.85E-05	0	0	0	0	4.42E-05	0	0	0	0	0	0	4.42E-05	0	0	0	0	k__Bacteria; p__Firmicutes; c__Clostridia; o__Clostridiales; f__Ruminococcaceae; g__Hydrogenoanaerobacterium
OTU_543	0.000243341	0	0	0	0.000287585	0	0	0	0.000243341	0	0	0	0	0	0	0	0	0	0	0	0	2.21E-05	0	0	0	0	0	0	0	0	k__Bacteria; p__Firmicutes; c__Clostridia; o__Clostridiales; f__Clostridiales_vadinBB60_group; g__; s__
OTU_544	0	0	0	2.21E-05	0	2.21E-05	0	0	0	0	0	0	0	0	0	2.21E-05	0	0	0	2.21E-05	0	0	2.21E-05	0	0	0	2.21E-05	0	2.21E-05	0	k__Bacteria; p__Firmicutes; c__Erysipelotrichia; o__Erysipelotrichales; f__Erysipelotrichaceae; g__Holdemanella; s__
OTU_545	0.00011061	0	2.21E-05	0	4.42E-05	0	0	0	2.21E-05	0	0	0	0	0	2.21E-05	0.000221219	0	0	0	0	0	0.000132732	2.21E-05	0	8.85E-05	0.000265463	0	0	0	0	k__Bacteria; p__Firmicutes; c__Bacilli; o__Bacillales; f__Staphylococcaceae; g__Staphylococcus; s__Staphylococcus_sciuri
OTU_546	0	0	0	0	0	0	0	4.42E-05	0	2.21E-05	0	0	0	0	0	0	0	0	0	0	0	0	0	2.21E-05	0	8.85E-05	0	0	0	0	k__Bacteria; p__Tenericutes; c__Mollicutes; o__Mollicutes_RF39; f__; g__; s__
OTU_547	0	0	0	0	0	0	0	0	0	0	0	0	0	0	0	0	0	0	4.42E-05	0	0	0	0	0	0	0	0	0	0	0	k__Bacteria; p__Firmicutes; c__Clostridia; o__Clostridiales
OTU_548	0	0	0	0	0	0	0	0	0	0	0	0	0	0	0	2.21E-05	0	2.21E-05	0	0	0	0	0	0	0	0	0	0	0	0	k__Bacteria; p__Bacteroidetes; c__Bacteroidia; o__Bacteroidales; f__Muribaculaceae; g__; s__
OTU_549	4.42E-05	0	0	0	0	0	0	2.21E-05	0	0	0	2.21E-05	0	0	2.21E-05	0	6.64E-05	0	2.21E-05	4.42E-05	0	6.64E-05	0	4.42E-05	0	0	2.21E-05	0	0.00011061	0	k__Bacteria; p__Firmicutes; c__Negativicutes; o__Selenomonadales; f__Veillonellaceae; g__Dialister; s__
OTU_550	4.42E-05	2.21E-05	4.42E-05	0	0.000176975	0	0	0	0	2.21E-05	0	0	0	0	0	4.42E-05	2.21E-05	0	0	0	0	0	2.21E-05	0	4.42E-05	4.42E-05	0	0	0	4.42E-05	k__Bacteria; p__Firmicutes; c__Erysipelotrichia; o__Erysipelotrichales; f__Erysipelotrichaceae; g__; s__Clostridiales_bacterium_60_7e
OTU_551	0	0	0	0	0	0	2.21E-05	0	0	0	0	0	0	0	0	0	0	0	0	0	0	0	0	0	0	0	0	0	0	0	k__Bacteria
OTU_552	4.42E-05	0	0	0	0	0	0	0	0	0	0	0	0	0	2.21E-05	0	0	0	0	0	0	0	0	0	0	0	0	0	0	0	k__Bacteria; p__Firmicutes; c__Clostridia; o__Clostridiales; f__Clostridiales_vadinBB60_group; g__; s__
OTU_553	0	0	0	0	0	0	0	0	0	0	0	0	0	0	0	0	0	0	0	0	0	2.21E-05	0	0	0	0	0	0	0	0	k__Bacteria; p__Firmicutes; c__Clostridia; o__Clostridiales; f__Lachnospiraceae; g__Oribacterium; s__
OTU_554	2.21E-05	0	0	0	4.42E-05	0	0	0	0	0	0	0	0	0	0	0.00011061	2.21E-05	0	0	0	0	0	6.64E-05	0	0	0	0	0	0	0	k__Bacteria; p__Firmicutes; c__Clostridia; o__Clostridiales; f__Ruminococcaceae; g__Ruminiclostridium_5; s__
OTU_555	0	4.42E-05	0	0	0	0	6.64E-05	0	2.21E-05	0	2.21E-05	0	0	0	0	0	2.21E-05	0	0	0	0	0	0	0	0	0	6.64E-05	0	0	4.42E-05	k__Bacteria; p__Firmicutes; c__Bacilli; o__Lactobacillales; f__Lactobacillaceae; g__Lactobacillus
OTU_556	0	0	0	0	0	0	0	0	0	0	0	0	0	0	0	0	0	0	0	0	0	0	0	0	0	0	0	0	0.00011061	0	k__Bacteria
OTU_557	0	0	0	0	8.85E-05	0	0	2.21E-05	4.42E-05	0.00011061	0	0	0	0	0	0	0	0	0	0	0	4.42E-05	0	0	0	8.85E-05	0	0	0	0	k__Bacteria; p__Firmicutes; c__Clostridia; o__Clostridiales
OTU_558	0	0	0	0	0	0	6.64E-05	2.21E-05	0	0	2.21E-05	0	0	0	0	4.42E-05	0	8.85E-05	0	2.21E-05	0	0	2.21E-05	0	0	4.42E-05	0	0	0.00011061	0	k__Bacteria; p__Bacteroidetes; c__Bacteroidia; o__Bacteroidales; f__Porphyromonadaceae; g__Porphyromonas; s__
OTU_559	2.21E-05	6.64E-05	0	2.21E-05	2.21E-05	0	4.42E-05	2.21E-05	0	6.64E-05	0	0	0	0	2.21E-05	0	0	0	2.21E-05	6.64E-05	0	0	6.64E-05	2.21E-05	0	0	4.42E-05	6.64E-05	0	2.21E-05	k__Bacteria; p__Firmicutes; c__Clostridia; o__Clostridiales; f__Christensenellaceae
OTU_560	0.000951243	0.001305194	0.002720998	0.000553048	0.003229803	0.002521901	0.004380143	0.001614901	0.000840634	0.000818512	0.000176975	0.002035218	0.000420317	0.001393682	0.002787364	0.000353951	2.21E-05	0.001194585	0	0.001769755	0.003627998	0.005176533	0.003030705	0.002566145	0.002566145	0.003716485	0.000221219	0.000884877	0.001172463	0.004734094	k__Bacteria; p__Firmicutes; c__Clostridia; o__Clostridiales; f__Ruminococcaceae; g__Ruminococcaceae_UCG_014; s__
OTU_561	0	0	0	0	0	0	0	0	0	0	0	0	0	0	0	0	0	0	0	0	2.21E-05	0	0	0	0	0	0	0	0	0	k__Bacteria; p__Tenericutes; c__Mollicutes; o__Mollicutes_RF39; f__; g__; s__
OTU_562	0	0	2.21E-05	0	0	0	0	0	0	0	0	0	0	0	0	0	0	0	0	0	0	0	0	0	0	0	0	0	0	0	k__Bacteria; p__Firmicutes; c__Clostridia; o__Clostridiales; f__Ruminococcaceae; g__Ruminococcaceae_UCG_014; s__
OTU_563	0	0	2.21E-05	0	0	0	0	0	0	0	0	0	0	0	0	0	0	2.21E-05	0	0	0	0	0	0	0	0	0	0	0	0	k__Bacteria; p__Patescibacteria; c__Saccharimonadia; o__Saccharimonadales
OTU_564	2.21E-05	0	0	0	0	0	0	0	0	0	0	0	0	0	0	0.00011061	0	0	0	0	0	4.42E-05	4.42E-05	0	0	0	0	4.42E-05	0	0	k__Bacteria; p__Patescibacteria; c__Saccharimonadia; o__Saccharimonadales; f__Saccharimonadaceae; g__; s__
OTU_565	0	0	0	0	0	0	0	0	0	0	0	0	0	0	0	0	0	0	0	0	0	0	0	0	0	4.42E-05	0	0	0	0	k__Bacteria
OTU_566	0	0	0	0	8.85E-05	2.21E-05	2.21E-05	2.21E-05	2.21E-05	6.64E-05	0	0	2.21E-05	2.21E-05	0	0	0	0	0	0	2.21E-05	2.21E-05	2.21E-05	0	0	2.21E-05	0	0	0	0	k__Bacteria; p__Firmicutes; c__Clostridia; o__Clostridiales; f__Lachnospiraceae
OTU_567	2.21E-05	8.85E-05	0	2.21E-05	0	0	0	0	0	0	0	0	6.64E-05	2.21E-05	0	0	0	4.42E-05	0	4.42E-05	0	0	4.42E-05	2.21E-05	2.21E-05	0	2.21E-05	0	0	2.21E-05	k__Bacteria; p__Firmicutes; c__Clostridia; o__Clostridiales; f__Lachnospiraceae; g__CHKCI001; s__
OTU_568	0	0	0	0	0	0	0	0	0	0	0	0	0	0	0	0	0	0	0	0	0	6.64E-05	0	4.42E-05	0	0	0	4.42E-05	0	0	k__Bacteria; p__Bacteroidetes; c__Bacteroidia; o__Bacteroidales; f__Muribaculaceae; g__; s__
OTU_569	0.00285373	0	0	2.21E-05	0	0.000818512	2.21E-05	0	0.009269091	0	0.000663658	0	0	0	0	0	8.85E-05	0	0	0	0.000154854	0.000132732	0	0	0	0	0	0.005265021	2.21E-05	0	k__Bacteria; p__Bacteroidetes; c__Bacteroidia; o__Bacteroidales; f__Rikenellaceae; g__Alistipes; s__
OTU_570	0	0	0	2.21E-05	0	0	0	0	0	0	4.42E-05	0	0	6.64E-05	0	0	2.21E-05	0	0	2.21E-05	0	0	0	4.42E-05	0	0	0	0	0.000243341	2.21E-05	k__Bacteria; p__Firmicutes; c__Negativicutes; o__Selenomonadales; f__Acidaminococcaceae; g__Acidaminococcus; s__
OTU_571	4.42E-05	0	0	2.21E-05	0	0.000132732	2.21E-05	4.42E-05	2.21E-05	6.64E-05	2.21E-05	0	2.21E-05	0	6.64E-05	0	0	6.64E-05	0	4.42E-05	2.21E-05	4.42E-05	4.42E-05	0	0.000132732	0.000508805	2.21E-05	0	2.21E-05	0	k__Bacteria; p__Firmicutes; c__Clostridia; o__Clostridiales; f__Ruminococcaceae
OTU_572	0	0	0	0	8.85E-05	0	0	0	0.000199097	0	0	0	0	4.42E-05	0	0	0	0	0	0	0	8.85E-05	2.21E-05	0	0	0.00011061	0	0	0	2.21E-05	k__Bacteria; p__Firmicutes; c__Clostridia; o__Clostridiales
OTU_573	0.000154854	2.21E-05	4.42E-05	0	6.64E-05	0	4.42E-05	0	0	0	0	0	0	0	0	0.00011061	0	0	2.21E-05	0	0	2.21E-05	0.000154854	0	0.00011061	0.000199097	0	2.21E-05	0	0	k__Bacteria; p__Actinobacteria; c__Actinobacteria; o__Corynebacteriales; f__Corynebacteriaceae; g__Corynebacterium_1
OTU_574	0	0	0	0	0	4.42E-05	0	6.64E-05	0	2.21E-05	2.21E-05	0	0	6.64E-05	0	0	0	0	0	0	0	0	0	0	0	0	0	0	0	0	k__Bacteria; p__Firmicutes; c__Clostridia; o__Clostridiales; f__Ruminococcaceae
OTU_576	2.21E-05	2.21E-05	0	0	0	0	0	0	4.42E-05	0	2.21E-05	0	0.00011061	0	4.42E-05	0	0.000774268	8.85E-05	0	2.21E-05	0	2.21E-05	0	2.21E-05	0	2.21E-05	0	0	6.64E-05	2.21E-05	k__Bacteria; p__Proteobacteria; c__Gammaproteobacteria; o__Betaproteobacteriales; f__Burkholderiaceae; g__Parasutterella; s__
OTU_577	0	0	0	0	0	0	0	0	0	0	0	0	0	0	0	0	0	0	0	0	0	0	0	0	0	0	0	0	0.00011061	0	k__Bacteria; p__Proteobacteria; c__Gammaproteobacteria; o__Betaproteobacteriales; f__Burkholderiaceae; g__; s__beta_proteobacterium_WX163
OTU_578	0	4.42E-05	2.21E-05	0	0	0	0	6.64E-05	2.21E-05	2.21E-05	2.21E-05	0	6.64E-05	2.21E-05	0	0	0	0	0	0	0	8.85E-05	0	0	0	2.21E-05	0	0	0	0	k__Bacteria; p__Firmicutes; c__Clostridia; o__Clostridiales; f__Ruminococcaceae; g__Ruminococcaceae_UCG_007; s__
OTU_579	2.21E-05	0	0	0	0	4.42E-05	0	0	6.64E-05	0	0	0	8.85E-05	0	0	0	0	0	0	4.42E-05	2.21E-05	0	0	0	0	2.21E-05	0	0	0	2.21E-05	k__Bacteria; p__Bacteroidetes; c__Bacteroidia; o__Bacteroidales; f__Prevotellaceae; g__Prevotellaceae_NK3B31_group; s__
OTU_580	0	0	0	0	0	0	0	0	0	0	0	0	0	0	0	0	0	0	0	0	0	0	0	0	0	2.21E-05	0	0	0	0	k__Bacteria; p__Firmicutes; c__Clostridia; o__Clostridiales
OTU_581	0	0	0	0	0	0	0	2.21E-05	0	0	0	0	0	0	0	0	0	0	0	6.64E-05	0	0	0	0	0	0	0	0	0	0	k__Bacteria; p__Firmicutes; c__Clostridia; o__Clostridiales; f__Clostridiaceae_1; g__Clostridium_sensu_stricto_6; s__
OTU_582	0	2.21E-05	0	0	0	0	0	0	0	0	0	0	0	0	0	0	0	0	0	0	0	0	2.21E-05	2.21E-05	0	0	0	0	0	0	k__Bacteria
OTU_583	2.21E-05	0	0	0	6.64E-05	0	0	0	0	4.42E-05	0	0	0	0	0	0	0	0	0	0	2.21E-05	2.21E-05	0	0	0	0	0	0	0	0	k__Bacteria; p__Firmicutes; c__Clostridia; o__Clostridiales; f__Peptococcaceae; g__; s__
OTU_584	0	0	0	2.21E-05	4.42E-05	2.21E-05	0	0	4.42E-05	2.21E-05	0	0	0	2.21E-05	0	4.42E-05	2.21E-05	0	0	0	0	2.21E-05	0	4.42E-05	2.21E-05	2.21E-05	0	4.42E-05	0.000154854	0	k__Bacteria; p__Firmicutes; c__Clostridia; o__Clostridiales; f__Family_XI; g__Ezakiella; s__
OTU_585	0	0	0	0	0	0	0	0	0	0	0	0	2.21E-05	2.21E-05	0	0	0	0	0	0	0	0	0	4.42E-05	0	0	0	0	6.64E-05	0	k__Bacteria; p__Bacteroidetes; c__Bacteroidia; o__Bacteroidales; f__Prevotellaceae; g__Alloprevotella; s__
OTU_586	0	0	0	0	0	0	0	0	0	6.64E-05	0	0	0	0	4.42E-05	0	0	0	0	0	0	0	0	2.21E-05	0	0	0	0	0	0	k__Bacteria; p__Firmicutes; c__Clostridia; o__Clostridiales; f__Ruminococcaceae
OTU_587	0	0	4.42E-05	0	4.42E-05	0	0	0	0	2.21E-05	0	0	0	4.42E-05	0	0	0	0	0	2.21E-05	0	0	4.42E-05	0	0	0	0	0	2.21E-05	0	k__Bacteria; p__Firmicutes; c__Clostridia; o__Clostridiales; f__Ruminococcaceae
OTU_588	0	0	0	0	0	0	0	0	2.21E-05	0	0	0	0	0	2.21E-05	0	0	2.21E-05	0	0	0	0	0	2.21E-05	0	0	0	0	0	0	Unclassified
OTU_589	0	4.42E-05	0	0	0	0	2.21E-05	0	2.21E-05	0	2.21E-05	0	0	0	0	0	0	2.21E-05	0	0	0	0	0	0	0	0	0	2.21E-05	0	2.21E-05	k__Bacteria; p__Fusobacteria; c__Fusobacteriia; o__Fusobacteriales; f__Leptotrichiaceae; g__Leptotrichia; s__
OTU_590	4.42E-05	0	0	0	0	0	4.42E-05	0	6.64E-05	0	0	2.21E-05	2.21E-05	0	0	0	0	0	2.21E-05	2.21E-05	0	0	2.21E-05	0	0	4.42E-05	2.21E-05	0	2.21E-05	0	k__Bacteria; p__Bacteroidetes; c__Bacteroidia; o__Bacteroidales; f__Porphyromonadaceae; g__Porphyromonas; s__Porphyromonas_asaccharolytica
OTU_591	0	0	0	0	0	0.000132732	0	0	0	0	0	0	0	0	0	0	0	0	0	0	0	0	0	0	0	0	0	0	0	0	k__Bacteria; p__Firmicutes; c__Clostridia; o__Clostridiales; f__Ruminococcaceae
OTU_592	0	0	0	0	0	0	0	0	0	0	0	0	0	0	0	0	0	0	0	0	0	0	0	0	0	0	0	0	0.000221219	0	k__Bacteria; p__Firmicutes; c__Clostridia; o__Clostridiales; f__Ruminococcaceae; g__Ruminococcaceae_UCG_009; s__
OTU_593	0	0	0	0	0	0	0	0	0	0	0	0	0	0	0	0	0	0	0	0	0	0	0	6.64E-05	0	0	0	0	0	0	k__Bacteria; p__Actinobacteria; c__Actinobacteria; o__Corynebacteriales; f__Mycobacteriaceae; g__Mycobacterium
OTU_594	0	0	0	0	0	0	0	0	0	0	0	0	0	2.21E-05	0	0	2.21E-05	2.21E-05	0	2.21E-05	0	0	0	0	0	0	4.42E-05	0	6.64E-05	0	k__Bacteria; p__Bacteroidetes; c__Bacteroidia; o__Bacteroidales; f__Muribaculaceae; g__; s__
OTU_595	0	0	0	0	2.21E-05	0	0	0	0	0	0	0	0	0	0	0	0	0	0	0	0	8.85E-05	2.21E-05	0	0	2.21E-05	0	0	0	0	k__Bacteria; p__Actinobacteria; c__Actinobacteria; o__Micrococcales; f__Brevibacteriaceae; g__Brevibacterium
OTU_596	0	0	0	0	0	0	0	0	0	0	0	0	0	0	0	0	0	0	0	0	0	0	0	0	0	0	0	0	0	4.42E-05	k__Bacteria; p__Firmicutes; c__Clostridia; o__Clostridiales; f__Lachnospiraceae; g__Lachnospiraceae_NK4A136_group; s__
OTU_597	0	0	0	0	0	0	0	0	0	0	0	0	0	0	0	0	0	0	0	2.21E-05	0	0	0	0	2.21E-05	0	0	6.64E-05	2.21E-05	0	k__Bacteria; p__Actinobacteria; c__Coriobacteriia; o__Coriobacteriales; f__Atopobiaceae; g__Olsenella; s__
OTU_598	0	4.42E-05	0	0	2.21E-05	0	0	2.21E-05	0	4.42E-05	0	0	0	4.42E-05	4.42E-05	0	0	0	0	0	0	0	0	0	0	0	0	0	0	0	k__Bacteria; p__Firmicutes; c__Clostridia; o__Clostridiales; f__Ruminococcaceae
OTU_599	0	0	0	0	0	0	0	0	0	0	0	0	0	0	0	0	0	0	0	0	0	0	0	4.42E-05	0	0	0	0	2.21E-05	2.21E-05	Unclassified
OTU_600	0	0	0	0	0	0	0	0	0	0	0.000508805	0	0	0	0	0	0	0	0	0	0	4.42E-05	0	0	0	0	0	0	2.21E-05	0	k__Bacteria; p__Firmicutes; c__Clostridia; o__Clostridiales; f__Lachnospiraceae; g__Blautia; s__Lachnospiraceae_bacterium_609
OTU_601	2.21E-05	0	0	0	0	0	6.64E-05	0	0	2.21E-05	2.21E-05	0	4.42E-05	2.21E-05	2.21E-05	2.21E-05	0	2.21E-05	0	0	0	0	0	0	0	0	0	0	0	2.21E-05	k__Bacteria; p__Bacteroidetes; c__Bacteroidia; o__Bacteroidales; f__Muribaculaceae; g__; s__
OTU_602	0	0	0	0	0	0	4.42E-05	0.000707902	8.85E-05	0	0	0	0	0	0	0	0	0	0	0	0	0	4.42E-05	0	0	0	0	0	0	0	k__Bacteria; p__Firmicutes; c__Clostridia; o__Clostridiales; f__Ruminococcaceae; g__[Eubacterium]_coprostanoligenes_group; s__
OTU_603	0	0	0	0	0	8.85E-05	0	0	0	0	0	0	0	0	0	0	0	0	0	0	0	0	0	0	0	0	0	0	4.42E-05	0	k__Bacteria; p__Actinobacteria; c__Thermoleophilia; o__Gaiellales; f__; g__; s__
OTU_604	0	2.21E-05	0	0	0	0	6.64E-05	0	4.42E-05	0	6.64E-05	0	0	0	0	0	0	0	0	0	0	0	0	0	0	0	0	0	0	0	k__Bacteria; p__Firmicutes; c__Clostridia; o__Clostridiales; f__Ruminococcaceae; g__Ruminococcaceae_UCG_002; s__
OTU_605	0	0	0	0	6.64E-05	2.21E-05	0.00011061	0	0.000154854	0	0	0	0	2.21E-05	2.21E-05	4.42E-05	0	6.64E-05	2.21E-05	2.21E-05	2.21E-05	2.21E-05	0	0	2.21E-05	2.21E-05	6.64E-05	0	6.64E-05	4.42E-05	k__Bacteria; p__Bacteroidetes; c__Bacteroidia; o__Bacteroidales; f__Prevotellaceae; g__Prevotella_7; s__
OTU_606	2.21E-05	6.64E-05	0.00011061	0	0	0	0	0	0	0	0	0	0	0	8.85E-05	0	0	0	0	0	0	0	0	0	0	0	0	0	0	0	k__Bacteria; p__Firmicutes; c__Clostridia; o__Clostridiales; f__Peptococcaceae; g__; s__
OTU_607	6.64E-05	0	6.64E-05	0	6.64E-05	0	0	0	0.00011061	0	2.21E-05	0	0	0	0	4.42E-05	0	2.21E-05	0	2.21E-05	8.85E-05	0	4.42E-05	2.21E-05	4.42E-05	0	0	2.21E-05	0	0	k__Bacteria; p__Firmicutes; c__Clostridia; o__Clostridiales; f__Ruminococcaceae; g__Ruminiclostridium_5; s__
OTU_608	2.21E-05	0	0	0	2.21E-05	0	0	8.85E-05	0	0	0	0	0	0	2.21E-05	0	0	0	0	0	0	0	0	0	0	0	0	0	0	0	k__Bacteria; p__Firmicutes; c__Clostridia; o__Clostridiales; f__Clostridiales_vadinBB60_group; g__; s__
OTU_609	0	0	0	0	0	0	0	0	0	0	0	0	0	2.21E-05	4.42E-05	0	0	0	0	0	0	0	0	0	0	0	0	0	0	0	k__Bacteria; p__Cyanobacteria; c__Melainabacteria; o__Gastranaerophilales
OTU_610	0	0	0	2.21E-05	0	0	0	0	0	0	0	0	4.42E-05	0	0	2.21E-05	0	0	0	2.21E-05	0	0	6.64E-05	0	0	2.21E-05	0	0	0	0	k__Bacteria; p__Actinobacteria; c__Actinobacteria; o__Micrococcales; f__Micrococcaceae; g__Glutamicibacter; s__
OTU_611	0.000265463	0.000663658	0.000243341	0	0.000995487	8.85E-05	0.001216706	0.000154854	0.000154854	0.000530926	2.21E-05	4.42E-05	0.002300681	0.00079639	4.42E-05	0.001017609	0.000707902	0.000530926	0.000619414	0.000818512	0	0.000730024	0.000331829	0.000818512	0	4.42E-05	0	0	0.000132732	8.85E-05	k__Bacteria; p__Firmicutes; c__Clostridia; o__Clostridiales; f__Ruminococcaceae; g__Ruminococcaceae_NK4A214_group
OTU_612	0	0	0	0	0	2.21E-05	0	0	0	0	0	0	2.21E-05	0	0	0	0	0	0	2.21E-05	0	0	0	0	2.21E-05	0	0	2.21E-05	4.42E-05	0	k__Bacteria; p__Firmicutes; c__Clostridia; o__Clostridiales; f__Family_XI; g__Ezakiella; s__Finegoldia_magna
OTU_613	0	0	0	2.21E-05	0	0	0	0	2.21E-05	0	0	0	0	4.42E-05	0	0	2.21E-05	0	2.21E-05	0	0	0	0	0	2.21E-05	0	0	0	0.00011061	4.42E-05	k__Bacteria; p__Proteobacteria; c__Gammaproteobacteria; o__Betaproteobacteriales; f__Burkholderiaceae; g__Sutterella; s__
OTU_614	0	0	0	0	0	0	0	0	4.42E-05	0	0	0	0	0	0	0	0	0	0	2.21E-05	0	0	0	0	0	0	0	0	8.85E-05	0	k__Bacteria; p__Proteobacteria; c__Gammaproteobacteria; o__Pseudomonadales; f__Moraxellaceae; g__Enhydrobacter; s__
OTU_615	2.21E-05	0	0	0	0.000154854	0	0	2.21E-05	0	0	0	0	0	0	0	0	0	0	0	0	0	0	0	0	0	0	0	0	0	0	k__Bacteria
OTU_616	0.000730024	0.001880365	0.001769755	0.000176975	0.00274312	0.000132732	0.003251925	0.001659145	0.00011061	0.000530926	4.42E-05	0.000442439	0.000398195	0.000265463	0.000619414	0.000243341	0	0.00126095	0	8.85E-05	0.001460048	0.002566145	0.001061853	0.000486683	0.002942218	0.000376073	6.64E-05	0.000132732	0.000221219	0.000132732	k__Bacteria; p__Firmicutes; c__Clostridia; o__Clostridiales; f__Ruminococcaceae; g__Ruminococcaceae_UCG_014; s__
OTU_617	0	0	0	0	0	0	0	0	0	0	0	0	0	0	0	0	0	0	0	0	0	0	0	0	0	2.21E-05	0	0	0	0	k__Bacteria; p__Firmicutes; c__Clostridia; o__Clostridiales; f__Ruminococcaceae; g__Ruminococcaceae_V9D2013_group; s__
OTU_618	4.42E-05	0	0	0	0	0	2.21E-05	0	2.21E-05	4.42E-05	2.21E-05	0	0	0	0	0	6.64E-05	0	0	0	0	0	0	2.21E-05	0	2.21E-05	0	0	0	2.21E-05	k__Bacteria; p__Firmicutes; c__Clostridia; o__Clostridiales; f__Lachnospiraceae; g__Coprococcus_3; s__
OTU_619	0	0	0	0	0	4.42E-05	0	0	0	0	0	0	0	0	0	0	0	0	0	0	0	0	0	0	0	0	0	0	0	0	k__Bacteria; p__Bacteroidetes; c__Bacteroidia; o__Bacteroidales; f__Prevotellaceae; g__Prevotellaceae_NK3B31_group; s__
OTU_620	0.001194585	0.003296168	0.000464561	0.004579241	0.00011061	0.000420317	0.002720998	0.000132732	0.00057517	2.21E-05	0.000154854	0.001836121	0.000486683	0.000221219	0.001039731	2.21E-05	0.000176975	0.002389169	0	0.00011061	0.000199097	0.000862756	0.000420317	0.003362534	0.000840634	0.002035218	0.000199097	0.002588267	0.000309707	0.000818512	k__Bacteria; p__Firmicutes; c__Clostridia; o__Clostridiales; f__Ruminococcaceae; g__Ruminococcaceae_UCG_014; s__
OTU_621	0	0	0	0	0	0	0	0	0	0	0	0	0	0	0	0	0	2.21E-05	0	0	0	0	2.21E-05	0	0	0	0	0	0	0	k__Bacteria; p__Firmicutes; c__Clostridia; o__Clostridiales; f__Ruminococcaceae
OTU_622	0	0	0	2.21E-05	0	2.21E-05	0	0.000176975	0	0	0	0	0	2.21E-05	4.42E-05	0	0	0	0	0	0	2.21E-05	0.000862756	0	2.21E-05	0	0	0.000154854	0	0	k__Bacteria; p__Firmicutes; c__Clostridia; o__Clostridiales; f__Lachnospiraceae
OTU_623	2.21E-05	4.42E-05	4.42E-05	0	0	0	0	4.42E-05	0	2.21E-05	0	0	0	2.21E-05	2.21E-05	0	0	0	0	2.21E-05	0	0	2.21E-05	2.21E-05	0	4.42E-05	6.64E-05	0	0	2.21E-05	k__Bacteria; p__Firmicutes; c__Clostridia; o__Clostridiales; f__Peptococcaceae
OTU_624	0	0	0	0	2.21E-05	2.21E-05	4.42E-05	0	2.21E-05	0	0	0	2.21E-05	0	0	2.21E-05	0	0	0	4.42E-05	0	0	0	2.21E-05	0	4.42E-05	0	0	2.21E-05	4.42E-05	k__Bacteria; p__Actinobacteria; c__Actinobacteria; o__Corynebacteriales; f__Corynebacteriaceae; g__Corynebacterium; s__
OTU_625	0	0	0	0	0	0	0	0	0	0	0	0	0	0	2.21E-05	0	0	0	0	0	0	0	0	0	0	0	0	2.21E-05	0	0	k__Bacteria
OTU_626	0	2.21E-05	0	0	2.21E-05	0	2.21E-05	2.21E-05	0	8.85E-05	0	0	0	0	0	0	0	0	0	0	0	0	0	0	0	2.21E-05	2.21E-05	0	0	2.21E-05	k__Bacteria; p__Firmicutes; c__Clostridia; o__Clostridiales; f__Ruminococcaceae
OTU_627	2.21E-05	0	0	0	0	0	2.21E-05	6.64E-05	4.42E-05	0	0	2.21E-05	0	0	0	0	0	0	0	0	0	0	0	0	0	0	0	0	0	0	k__Bacteria; p__Firmicutes; c__Clostridia; o__Clostridiales; f__Ruminococcaceae; g__[Eubacterium]_coprostanoligenes_group
OTU_628	0	2.21E-05	0	0	0	0	0.000132732	0	0	0	0	0	0	0	0	0	0	0	0	0	0	0	4.42E-05	0	0	0	0	0	0	0	k__Bacteria
OTU_629	0	0	2.21E-05	0	0	0	0	0	0	4.42E-05	0	0	0	0	0	0	0	6.64E-05	0	0	0	0	0	0	0	0	0	0	0	0	k__Bacteria; p__Firmicutes; c__Bacilli; o__Bacillales; f__Family_XI; g__Gemella; s__
OTU_630	0	0	2.21E-05	0	0	2.21E-05	0	2.21E-05	4.42E-05	4.42E-05	0	0	2.21E-05	0	0	0	0	0	0	0	0	0	0	0	0	0	0	2.21E-05	0	0	k__Bacteria; p__Firmicutes; c__Clostridia; o__Clostridiales; f__Lachnospiraceae
OTU_631	0	0	0.000176975	0	0	0	0	2.21E-05	0	2.21E-05	0	0	0	2.21E-05	4.42E-05	0	0	0	0	2.21E-05	0	0	2.21E-05	0	0	0	2.21E-05	4.42E-05	0	0	k__Bacteria; p__Firmicutes; c__Clostridia; o__Clostridiales; f__Lachnospiraceae
OTU_632	0	0	0	0	0	0	0	0	0	0	0	0	0	2.21E-05	0	0	0	0	0	0	0	0	0	0	0	0	0	0	0	0	k__Bacteria; p__Firmicutes; c__Clostridia; o__Clostridiales; f__Lachnospiraceae
OTU_633	0	0	0	0	2.21E-05	0	0	0.000132732	0.000199097	0	0.000442439	0	0	2.21E-05	0	0	0	0	0	0	0	0	0	2.21E-05	0	0	0	0	0	0	k__Bacteria; p__Firmicutes
OTU_634	0	0	0	0.00011061	0	0	0	0	0	0	0	0	0	4.42E-05	0	0	0	0	0	0	0	0	0	0	0	0	0	0	0	0	k__Bacteria; p__Tenericutes; c__Mollicutes; o__Mollicutes_RF39; f__Firmicutes_bacterium_CAG:822; g__Firmicutes_bacterium_CAG:822; s__Firmicutes_bacterium_CAG:822
OTU_635	0	0	0	0	6.64E-05	0	4.42E-05	8.85E-05	0	0	0	2.21E-05	2.21E-05	2.21E-05	0	8.85E-05	2.21E-05	4.42E-05	0	0	0	4.42E-05	2.21E-05	0.000154854	0	4.42E-05	0	0	0.000199097	0	k__Bacteria; p__Bacteroidetes; c__Bacteroidia; o__Bacteroidales; f__Prevotellaceae; g__Prevotella; s__
OTU_636	0	0	0	0	0	0	0	0	0	0	0	0	0	0	0	0	0	0	0	0	0	0	2.21E-05	0	0	0	0	0	0	0	k__Bacteria
OTU_637	0	0	0	0	2.21E-05	0	0	2.21E-05	0	0	0	0	0	0	0	0	0	0	0	2.21E-05	0	0	0	0	0	0	0	0	0	0	k__Bacteria; p__Firmicutes; c__Clostridia; o__Clostridiales; f__Lachnospiraceae
OTU_638	0.000132732	0.000707902	2.21E-05	6.64E-05	2.21E-05	0	0.000530926	0.000530926	0	0	2.21E-05	0.000243341	0	0	2.21E-05	0	0	0	0	0	0	0.000287585	6.64E-05	2.21E-05	2.21E-05	8.85E-05	4.42E-05	0	2.21E-05	0	k__Bacteria; p__Firmicutes; c__Clostridia; o__Clostridiales; f__Ruminococcaceae; g__Ruminococcaceae_UCG_014
OTU_639	0	0	0	0	2.21E-05	0	0	0	0	0	0.000420317	0	0	0	0	0	0	2.21E-05	0	0	0	2.21E-05	0	0	2.21E-05	0	0	2.21E-05	0	2.21E-05	k__Bacteria; p__Bacteroidetes; c__Bacteroidia; o__Bacteroidales; f__Muribaculaceae; g__; s__
OTU_640	0	0	0	0	0	0	0	0	4.42E-05	0	0.00011061	0	0	0	2.21E-05	0	0	0	0	4.42E-05	0	0	0	0	0	2.21E-05	0	0	0.000132732	2.21E-05	k__Bacteria; p__Firmicutes; c__Clostridia; o__Clostridiales; f__Ruminococcaceae; g__Ruminococcaceae_UCG_014; s__
OTU_641	0	0	0	2.21E-05	2.21E-05	0	4.42E-05	0	0	0	0	0	0	0	0	2.21E-05	0	0	0	0	2.21E-05	2.21E-05	0	0	0	0	0	0	0	0	k__Bacteria; p__Actinobacteria; c__Coriobacteriia; o__Coriobacteriales; f__Atopobiaceae; g__Olsenella; s__Eubacterium_sp_cL_10_1_3
OTU_642	0	0	0	0	2.21E-05	0	0	0	2.21E-05	0	0	0	0	0	2.21E-05	2.21E-05	0.00011061	2.21E-05	0	0	0	0	0	0	0	0	2.21E-05	0	8.85E-05	0	k__Bacteria; p__Bacteroidetes; c__Bacteroidia; o__Bacteroidales; f__Prevotellaceae; g__Prevotella_2; s__
OTU_643	0	0	0	0	6.64E-05	0	0	0	2.21E-05	2.21E-05	0	0	2.21E-05	0	0	0	0	0	0	0	0	2.21E-05	2.21E-05	2.21E-05	0	0	0	0	8.85E-05	0	k__Bacteria; p__Actinobacteria; c__Actinobacteria; o__Propionibacteriales; f__Propionibacteriaceae; g__Cutibacterium
OTU_644	2.21E-05	0	0	0	0	0	0	0	0	0.000176975	0	0	0	0	0	0	0	0	0	0	0	0	0	0	0	6.64E-05	0	0	0	0	k__Bacteria; p__Firmicutes; c__Clostridia; o__Clostridiales; f__Ruminococcaceae; g__Ruminococcaceae_UCG_013; s__
OTU_645	2.21E-05	0	2.21E-05	2.21E-05	6.64E-05	4.42E-05	8.85E-05	0.000486683	0	0	0	0.000154854	6.64E-05	2.21E-05	6.64E-05	2.21E-05	4.42E-05	0.00011061	0	0.000221219	4.42E-05	6.64E-05	4.42E-05	0	0	8.85E-05	0	6.64E-05	6.64E-05	2.21E-05	k__Bacteria; p__Firmicutes; c__Clostridia; o__Clostridiales; f__Lachnospiraceae
OTU_647	6.64E-05	4.42E-05	2.21E-05	6.64E-05	2.21E-05	8.85E-05	0	0	2.21E-05	2.21E-05	2.21E-05	0	6.64E-05	4.42E-05	0	0	0	2.21E-05	0	2.21E-05	0	0	0	0	0	0	0	2.21E-05	0.000199097	0	k__Bacteria; p__Firmicutes; c__Clostridia; o__Clostridiales; f__Clostridiales_vadinBB60_group; g__; s__
OTU_648	0	0	0	0	0	2.21E-05	8.85E-05	4.42E-05	4.42E-05	2.21E-05	0	0	0	0	2.21E-05	0	4.42E-05	2.21E-05	2.21E-05	0	2.21E-05	0	0	0	0	4.42E-05	2.21E-05	0	0	0	k__Bacteria; p__Actinobacteria; c__Coriobacteriia; o__Coriobacteriales; f__Coriobacteriaceae; g__Collinsella; s__
OTU_649	0	0	0	0	0	0.000199097	0	0	0	0	0	0	0	0	0	0	0	0	0	0	0	0	0	0	0	0	0	0	0	0	k__Bacteria; p__Proteobacteria; c__Alphaproteobacteria; o__Rhodospirillales; f__
OTU_650	2.21E-05	0	4.42E-05	4.42E-05	0	0	0	0	0	0	2.21E-05	0	0	0	0	0	2.21E-05	0	0	2.21E-05	0	0	0	2.21E-05	0	0	0	0	0	0	k__Bacteria; p__Bacteroidetes; c__Bacteroidia; o__Bacteroidales; f__Prevotellaceae; g__Prevotella; s__Prevotella_bivia
OTU_651	0	0	0	0	0	0	0	0	0	0	0	2.21E-05	2.21E-05	0	2.21E-05	8.85E-05	0	2.21E-05	0	0	0	0	0	0	2.21E-05	0	0	0	0	0	k__Bacteria; p__Bacteroidetes; c__Bacteroidia; o__Bacteroidales; f__Muribaculaceae; g__; s__
OTU_652	0	2.21E-05	0	0	0	0	0	0	0	0	0	0	0	0	0	0	0	0	0	0	0	0	0	0	0	0	0	0	0	0	Unclassified
OTU_653	0	0	0	0	0	0	0	0	0	0	0	0	0	0	0	0	0	0	0	0	0	0	0	0	0	0	0	0	4.42E-05	0	k__Bacteria
OTU_654	0	0	0	0	0	0	0	0	0	0	0	0	0	0	0	0	0	0	0	0	0	0	0	0	0	0	0	0	0.00011061	0	k__Bacteria; p__Acidobacteria; c__Subgroup_17; o__; f__; g__; s__
OTU_655	4.42E-05	2.21E-05	0	0	0	0	0	0	0	0	0	0	0	0	2.21E-05	0	0	0	0	0	0	0	0	0	0	0.000132732	0	0	0	0	k__Bacteria; p__Firmicutes; c__Clostridia; o__Clostridiales; f__Ruminococcaceae; g__Ruminococcaceae_UCG_013; s__
OTU_657	0	0	0	0	0	0	0	0	0	0	0	0	0	2.21E-05	0	0	0	0	0	0	0	0	0	0	0	0	0	0.000862756	0.000132732	0	k__Bacteria; p__Lentisphaerae; c__Lentisphaeria; o__Victivallales; f__Victivallaceae; g__Victivallis; s__
OTU_658	2.21E-05	2.21E-05	2.21E-05	2.21E-05	2.21E-05	0	0	0	2.21E-05	2.21E-05	0	8.85E-05	0	2.21E-05	8.85E-05	0	0	0	0	0	2.21E-05	0	0	0	2.21E-05	8.85E-05	0	0	0	2.21E-05	k__Bacteria; p__Firmicutes; c__Clostridia; o__Clostridiales; f__Lachnospiraceae
OTU_659	0	0.00011061	0.00011061	0	0	0	8.85E-05	8.85E-05	0.000243341	8.85E-05	0	0	0	0	0	0	0	0	0	0	0	2.21E-05	0	0	0	4.42E-05	0.000132732	0	0	0	k__Bacteria; p__Firmicutes; c__Clostridia; o__Clostridiales; f__Ruminococcaceae; g__Oscillospira; s__
OTU_660	0	0	0	2.21E-05	0	0	0	0	0	0	0	0	0	0	0	4.42E-05	0	0	0	0	0	0	4.42E-05	0	0	2.21E-05	0	0	0	0	k__Bacteria; p__Actinobacteria; c__Actinobacteria; o__Micrococcales; f__Micrococcaceae; g__Citricoccus
OTU_661	0	0	0	0	0	0	0	0	0	0	4.42E-05	0	0	0	0	0	0	0	0	0	0	0	0	0	0	0	0	0	0	0	k__Bacteria; p__Firmicutes; c__Clostridia; o__Clostridiales; f__Ruminococcaceae
OTU_662	0	0	0	0	0	0	0	4.42E-05	0	0	0	0	2.21E-05	0	0	2.21E-05	0	0	0	0	0	0	0	0	0	2.21E-05	0	0	0.00011061	0	k__Bacteria; p__Firmicutes; c__Clostridia; o__Clostridiales; f__Family_XI; g__Anaerococcus; s__unidentified
OTU_663	0	0	0	0	0	0	0	0	0	0	0	0	0	0	0	0	0	0	0	0	0	0	4.42E-05	0	0	0	0	0	0	0	k__Bacteria; p__Proteobacteria; c__Alphaproteobacteria; o__Rhizobiales; f__Beijerinckiaceae; g__Microvirga; s__
OTU_664	0	6.64E-05	0	0	0	0	0	0	6.64E-05	0	2.21E-05	0	0	0	2.21E-05	0	0	0	0	0	0	0	0	0	0	0	0	0	0	0	k__Bacteria; p__Firmicutes; c__Clostridia; o__Clostridiales; f__Lachnospiraceae; g__; s__Frisingicoccus_caecimuris
OTU_665	0.000331829	0.000132732	0.000287585	0.000132732	0.000221219	0	0.000243341	8.85E-05	6.64E-05	2.21E-05	0	0	0.000243341	8.85E-05	0.000309707	4.42E-05	0	2.21E-05	0	4.42E-05	0	2.21E-05	8.85E-05	6.64E-05	0.000132732	8.85E-05	0	2.21E-05	6.64E-05	0.000862756	k__Bacteria; p__Firmicutes; c__Clostridia; o__Clostridiales; f__Lachnospiraceae
OTU_666	0	0	0	0	0	0	0	0	0	0	2.21E-05	0	0	0	0	0	0	0	0	0	4.42E-05	0	0	0	0	0	0	2.21E-05	0	0	k__Bacteria; p__Bacteroidetes; c__Bacteroidia; o__Bacteroidales
OTU_667	0	0	0	0	0	0	0	0	0	0	4.42E-05	0	0	0	0	0	0	0	0	0	0	0	0	0	0	0	0	0	0	0	k__Bacteria; p__Acidobacteria; c__Holophagae; o__Subgroup_7; f__; g__; s__
OTU_668	0	0	0	0	0	0	0	0	0	0	0	0	0	0	0	2.21E-05	0	0	0	0	0	0	0	4.42E-05	0	0	0	0	0	0	k__Bacteria; p__Firmicutes; c__Negativicutes; o__Selenomonadales; f__Veillonellaceae; g__Megasphaera; s__
OTU_669	0	0	0	0	0	0	0	0	0	0	0	0	0	0	0	0	0	0	0	0	0	0	0	0	0	0	4.42E-05	0	0	0	k__Bacteria; p__Nitrospirae; c__4_29_1; o__; f__; g__; s__
OTU_670	0.008251482	0.00079639	0.001570657	0.002389169	0.003627998	0.001681267	0.018117866	0.002654632	0.001570657	0.003251925	0.002455535	0.01794089	0.002920096	0.001592779	0.003561632	0.008295726	0.004645607	0.004601363	0.000420317	0.005464118	0.004601363	0.007742678	0.003362534	0.002566145	0.008804531	0.001393682	0.003229803	0.001990974	0.008251482	0.003274047	k__Bacteria; p__Firmicutes; c__Clostridia; o__Clostridiales; f__Lachnospiraceae; g__Lachnoclostridium; s__
OTU_671	0	0	0	0	0	0	0	0	0	0	0	0	0	0	0	0	0	0	0	0	0	4.42E-05	0	0	0	0	0	0	0	0	k__Bacteria; p__Gemmatimonadetes; c__Gemmatimonadetes; o__Gemmatimonadales; f__Gemmatimonadaceae; g__; s__
OTU_672	4.42E-05	0	0	0	2.21E-05	2.21E-05	2.21E-05	2.21E-05	0.00011061	2.21E-05	2.21E-05	0	4.42E-05	2.21E-05	6.64E-05	0	0	0	0	0	0	0	2.21E-05	4.42E-05	0	6.64E-05	0	0	0	0	k__Bacteria; p__Firmicutes; c__Clostridia; o__Clostridiales; f__Ruminococcaceae; g__Candidatus_Soleaferrea; s__
OTU_673	0	0	0	2.21E-05	0	0	0	2.21E-05	0	4.42E-05	2.21E-05	0	0	0	2.21E-05	0	0	0	0	0	0	0	0	0	0	0	0	0	4.42E-05	0	k__Bacteria; p__Firmicutes; c__Clostridia; o__Clostridiales; f__Ruminococcaceae
OTU_674	4.42E-05	0	0	0	0	0	0	2.21E-05	0.00011061	8.85E-05	4.42E-05	0	0	0	0	0	0	0	0	0	0	0	0	0	0	2.21E-05	0	0	0	0	k__Bacteria; p__Firmicutes; c__Clostridia; o__Clostridiales; f__Ruminococcaceae; g__Ruminococcaceae_UCG_009; s__
OTU_675	0	0	0	0	0	0	0	0	0	0	0	0	0	0	0.000309707	0	0	0	0	0	0	0	0	0	0	0	0	0	0	0	k__Bacteria; p__Bacteroidetes; c__Bacteroidia; o__Bacteroidales; f__Rikenellaceae; g__Alistipes; s__
OTU_676	0	0	2.21E-05	0	0	0	2.21E-05	4.42E-05	4.42E-05	0	2.21E-05	0	0	8.85E-05	0	0	0	0	0	0	0	0	0	2.21E-05	0	0	0	0	0	0	k__Bacteria; p__Firmicutes; c__Clostridia; o__Clostridiales; f__Ruminococcaceae
OTU_677	0	0	4.42E-05	4.42E-05	0	4.42E-05	0	0	0	0	0	0	0	0	0	6.64E-05	0	0	0	4.42E-05	2.21E-05	0	0	4.42E-05	0	0	6.64E-05	0	2.21E-05	0	k__Bacteria; p__Bacteroidetes; c__Bacteroidia; o__Bacteroidales; f__Prevotellaceae; g__Prevotella_9
OTU_678	4.42E-05	0	0	0	0	0	0	0	6.64E-05	4.42E-05	0	0	0	0	4.42E-05	0	0	0	2.21E-05	2.21E-05	0	0	0	0	0	8.85E-05	0	0	0	0	k__Bacteria; p__Firmicutes; c__Clostridia; o__Clostridiales; f__Ruminococcaceae; g__Ruminococcaceae_UCG_013; s__
OTU_679	0	0	0	0	0	0	0	4.42E-05	4.42E-05	0	0	0	0	0	2.21E-05	0	4.42E-05	0	0	2.21E-05	0	0	0	0	0	2.21E-05	0	2.21E-05	2.21E-05	0	k__Bacteria; p__Firmicutes; c__Clostridia; o__Clostridiales; f__Family_XI; g__Peptoniphilus
OTU_680	0	0	0	0	0	0	0	4.42E-05	0	8.85E-05	0	0	0	0	0	0	0	0	2.21E-05	2.21E-05	0	0	0	2.21E-05	0	4.42E-05	0	0	0	2.21E-05	k__Bacteria; p__Firmicutes; c__Clostridia; o__Clostridiales; f__Ruminococcaceae; g__Ruminococcaceae_UCG_009; s__
OTU_681	0	0	0	0	0	0	0	0	0	0	0	0	0	0	0	0	0	0	0	0	2.21E-05	0	0	0	0	0	0	0	0	0	Unclassified
OTU_682	0	0	0	0	0	0	0	0	0	0	0	0	0	0	0	0	0	0	0	0	0	0	0	0	0	4.42E-05	0	0	0	0	k__Bacteria; p__Firmicutes; c__Clostridia; o__Clostridiales; f__Lachnospiraceae; g__Oribacterium; s__
OTU_683	0	0	0	0	0	0	0	2.21E-05	0	0	0	0	0	0	0	0	0	0	0	0	0	0	0	0	0	0	0	0	0	0	Unclassified
OTU_684	0	0	0	0	0	0	2.21E-05	0	2.21E-05	0	0	0	0	0	0	2.21E-05	0	0	0	0	0	0	2.21E-05	2.21E-05	0	4.42E-05	0	0	4.42E-05	0	k__Bacteria; p__Proteobacteria; c__Gammaproteobacteria; o__Betaproteobacteriales; f__Neisseriaceae
OTU_685	0	0	2.21E-05	0	0	2.21E-05	4.42E-05	0	0	0	2.21E-05	0	0.00011061	0	2.21E-05	0.00011061	4.42E-05	0	2.21E-05	0	0	0	0	0	2.21E-05	0	2.21E-05	0	0.000154854	8.85E-05	k__Bacteria; p__Bacteroidetes; c__Bacteroidia; o__Bacteroidales; f__Muribaculaceae; g__; s__
OTU_686	0	0	0	0	0	0	0	0	0	0	0	0	2.21E-05	0	0	0	4.42E-05	0	6.64E-05	0	0	0	0	0	0	0	2.21E-05	0	0	0	k__Bacteria; p__Firmicutes; c__Bacilli; o__Lactobacillales; f__Lactobacillaceae; g__Lactobacillus; s__Lactobacillus_aviarius
OTU_687	2.21E-05	0	0	2.21E-05	0	2.21E-05	4.42E-05	4.42E-05	0	0	0	0	0	0	4.42E-05	0	2.21E-05	0	0	0	2.21E-05	4.42E-05	0	4.42E-05	0	0	0	0	8.85E-05	0	k__Bacteria; p__Firmicutes; c__Clostridia; o__Clostridiales; f__Lachnospiraceae; g__Dorea; s__
OTU_688	0	0	0	0	0	0	0	2.21E-05	0	0	0	0	0	0	0	4.42E-05	0	0	0	2.21E-05	0	2.21E-05	0	2.21E-05	0	2.21E-05	2.21E-05	0	0	2.21E-05	k__Bacteria; p__Firmicutes; c__Clostridia; o__Clostridiales; f__Ruminococcaceae
OTU_690	2.21E-05	2.21E-05	0	0	0	0	0	0	0	0	0	2.21E-05	0	0	0	0.00011061	2.21E-05	0	2.21E-05	0	0	0	2.21E-05	0	2.21E-05	6.64E-05	0	0	0	0	k__Bacteria; p__Firmicutes; c__Bacilli; o__Lactobacillales; f__Aerococcaceae; g__Facklamia; s__
OTU_692	0	0	0	0	0	0	0	0	0	0	0	0	0	0	0	0	0	0	0	0	0	0	0	0	0	0	0	0	0.000154854	0	k__Bacteria
OTU_693	0	0	0	0	0	0	0	0	0	4.42E-05	0	0	0	0	0	0	0	0	0	2.21E-05	0	0	0	0	0	0	0	0	0	2.21E-05	k__Bacteria; p__Proteobacteria; c__Gammaproteobacteria; o__Pasteurellales; f__Pasteurellaceae; g__Haemophilus; s__
OTU_694	0	0	0	0	0	0	0	0	0	0.000154854	0	0	0	2.21E-05	0	0	0	0	0	0	0	0	0	0	0	0	0	0	0	0	k__Bacteria; p__Firmicutes; c__Clostridia; o__Clostridiales; f__Christensenellaceae; g__Christensenellaceae_R_7_group
OTU_695	0	0	0	0	0	0	2.21E-05	0	0	0	0	0	0	0	0	0	0	0	0	0	0	0	0	0	0	0	0	0	0	0	k__Bacteria; p__Firmicutes; c__Clostridia; o__Clostridiales; f__Family_XI; g__Ezakiella; s__
OTU_696	0	0	0	0	0	0	0	0	0	0	0	0	0	0	0	0	0	0	0	0	0	2.21E-05	0	2.21E-05	0	0	0	0	0	0	k__Bacteria; p__Firmicutes; c__Bacilli; o__Lactobacillales; f__Lactobacillaceae; g__Lactobacillus
OTU_697	0	0	0	0	0	0	0	0	0	8.85E-05	0	0	0	0	0	0	0	0	0	0	0	0	0	0	0	0	0	0	0	0	k__Bacteria; p__Bacteroidetes; c__Bacteroidia; o__Bacteroidales; f__Bacteroidaceae; g__Bacteroides
OTU_698	0	0	4.42E-05	0	0	0	0	0	0	0	0	0	0	0	0	0	0	0	0	0	0	0	0	0	0	0	0	0	0	0	Unclassified
OTU_699	0	0	0	0	0	0	0	0	2.21E-05	0	0	0	0	0	0	0	2.21E-05	6.64E-05	0	2.21E-05	0	0	0	0	2.21E-05	0	8.85E-05	0	0.00011061	0	k__Bacteria; p__Proteobacteria; c__Gammaproteobacteria; o__Betaproteobacteriales; f__Burkholderiaceae; g__Achromobacter
OTU_700	0	0	0	0	0	0	0	0	0	0	0	0	0	0	0	0	0	0	0	0	0	0	0	0	0	0	0	0	0	4.42E-05	k__Bacteria; p__Fusobacteria; c__Fusobacteriia; o__Fusobacteriales; f__Leptotrichiaceae; g__Leptotrichia
OTU_701	2.21E-05	0	0	0	0	0	2.21E-05	2.21E-05	0	0	0	0	4.42E-05	0	2.21E-05	4.42E-05	0	0	0	0	0	0	0	0	0	2.21E-05	0	0	0	0	k__Bacteria; p__Actinobacteria; c__Actinobacteria; o__Bifidobacteriales; f__Bifidobacteriaceae; g__Bifidobacterium; s__unidentified
OTU_702	0	0	0	0	0	0	0	0	0	0	0	0	0	0	0	0	0	0	0	0	0	0	0	2.21E-05	0	0	0	0	4.42E-05	0	k__Bacteria; p__Bacteroidetes; c__Bacteroidia; o__Bacteroidales; f__Bacteroidetes_vadinHA17; g__; s__
OTU_703	2.21E-05	0	0	0	0	0	0	0	0	0	0	0	0	0	0	0	0	0	0	0	2.21E-05	2.21E-05	0.00011061	0	0	0	0	0	0	0	k__Bacteria; p__Firmicutes; c__Bacilli; o__Lactobacillales; f__Carnobacteriaceae; g__Jeotgalibaca; s__
OTU_704	2.21E-05	0	4.42E-05	0	0	0	0	0	2.21E-05	2.21E-05	0	0	0	0	0	0	0	0	0	0	0	0	0	0	0	2.21E-05	0	0	0	0	k__Bacteria; p__Firmicutes; c__Clostridia; o__Clostridiales; f__Ruminococcaceae
OTU_705	0	2.21E-05	0	0	2.21E-05	0	0	0	0.000132732	0	8.85E-05	2.21E-05	0	0	0	2.21E-05	0	0	2.21E-05	0	0	0	2.21E-05	0	0	0	0	0	2.21E-05	4.42E-05	k__Bacteria; p__Firmicutes; c__Negativicutes; o__Selenomonadales; f__Veillonellaceae; g__Veillonella; s__
OTU_706	0	0	0	0	0	0	0	0	0	0	0	2.21E-05	0	0	0	0	0	0	0	0	0	0	0	0	0	0	0	0	0	0	k__Bacteria; p__Firmicutes; c__Clostridia; o__Clostridiales; f__Lachnospiraceae
OTU_707	0	2.21E-05	0	0	0	0	0	0	0	0	0	0	0	0	0	0	0	2.21E-05	0	0	0	0	0	0	0	0	0	0	0	0	k__Bacteria
OTU_709	2.21E-05	6.64E-05	2.21E-05	0	0	0	0	0	0	0	0	0	0	0	0	0	8.85E-05	0	0	0	0	0	0	0	0	0	2.21E-05	0	0	0	k__Bacteria; p__Firmicutes; c__Clostridia; o__Clostridiales; f__Ruminococcaceae; g__Ruminococcaceae_UCG_013
OTU_710	0	0	0	0	0	0	0	0	0	4.42E-05	0	0	0	0	0	0	0	0	0	0	0	0	0	0	0	0	0	0	0	0	k__Bacteria; p__Bacteroidetes; c__Bacteroidia; o__Bacteroidales; f__Rikenellaceae; g__Alistipes; s__
OTU_711	0	0	0	0	0	0	6.64E-05	0	0	0	0	2.21E-05	0	0	0	4.42E-05	0	6.64E-05	0	0	0	0	0	0	0	0	0	0	0	0	k__Bacteria; p__Bacteroidetes; c__Bacteroidia; o__Bacteroidales; f__Rikenellaceae; g__Rikenellaceae_RC9_gut_group; s__
OTU_712	0	0	0	0	0	0	0	0	0	0	0	0	0	0	0	0	4.42E-05	0	0	0	0	0	0	0	0	0	0	0	0	0	k__Bacteria; p__Proteobacteria; c__Gammaproteobacteria; o__Betaproteobacteriales
OTU_713	0.000176975	0.00011061	2.21E-05	0	0	0	0	0	0	0	0	0	0	0	0	0	0	0	0	0	0	0	0	0	0	0	0	0	0	0	k__Bacteria; p__Firmicutes; c__Clostridia; o__Clostridiales
OTU_714	0	0	0	0	0	0	0	0	0	2.21E-05	0	0	0	0	0	0	2.21E-05	0	0	0	0	0	0	0	0	0	0	0	2.21E-05	0	k__Bacteria; p__Bacteroidetes; c__Bacteroidia; o__Bacteroidales; f__Muribaculaceae; g__; s__
OTU_715	0.000331829	0.000265463	0	0	0.002300681	6.64E-05	0.000420317	0.00011061	0.000353951	8.85E-05	0	0	2.21E-05	2.21E-05	0.000464561	0.00057517	2.21E-05	0	2.21E-05	2.21E-05	2.21E-05	6.64E-05	0.000265463	0.000353951	8.85E-05	0.000862756	0.00011061	0.000287585	0.000331829	0.000176975	k__Bacteria; p__Firmicutes; c__Clostridia; o__Clostridiales; f__Lachnospiraceae; g__Blautia
OTU_716	0	0	0	0	0	0	0	0	0	2.21E-05	0	0	0	0	0	0	0	0	0	0	0	0	0	0	0	0	0	0	0	0	k__Bacteria; p__Bacteroidetes; c__Bacteroidia; o__Bacteroidales
OTU_717	0	0	4.42E-05	0	8.85E-05	0	0	0	2.21E-05	0	6.64E-05	0	0	0	0	0	0	0	0	0	0	0	0	0	0	0	0	0	0	0	k__Bacteria; p__Firmicutes; c__Clostridia; o__Clostridiales; f__Ruminococcaceae; g__Ruminococcaceae_UCG_013; s__
OTU_718	0	0	0	0	0	0	0	0	0	0	0	0	0	0	0	0	0	0	0	0	0	0	0	0	0	0	0	0	0.00011061	0	k__Bacteria; p__Firmicutes; c__Negativicutes; o__Selenomonadales; f__Veillonellaceae; g__Dialister; s__
OTU_719	0	0	0	0	0	0	2.21E-05	0	0	0	0	0	0	0	0	6.64E-05	0	0	0	0	0	0	0.000132732	0	0	0	0	4.42E-05	0	0	k__Bacteria; p__Actinobacteria; c__Actinobacteria; o__Micrococcales; f__Microbacteriaceae; g__Agrococcus; s__
OTU_720	0	0	0	0	0	0	0	0	0	0	0	0	4.42E-05	0	0	0	0	0	0	2.21E-05	0	0	0	0	4.42E-05	2.21E-05	0	0	0	0	k__Bacteria; p__Bacteroidetes; c__Bacteroidia; o__Bacteroidales; f__Prevotellaceae; g__Prevotella_7; s__
OTU_721	0	0	2.21E-05	0	0	0	0	0.00011061	0	0	0	0	0	0	0	0	0	0	0	0	0	2.21E-05	0	6.64E-05	0	0	0	0	0	0	k__Bacteria; p__Firmicutes; c__Clostridia; o__Clostridiales; f__Ruminococcaceae
OTU_722	0	0	0	0	0	0	0	0	0	0	0	0	0	0	0	0	2.21E-05	2.21E-05	0	0	0	0	0	0	0	0	0	0	0	0	Unclassified
OTU_723	0	2.21E-05	2.21E-05	0	0	0	4.42E-05	6.64E-05	0	0	0	0	2.21E-05	0	4.42E-05	0	0	0	0	0	0	0	0	4.42E-05	0	0	0	0	2.21E-05	0	k__Bacteria; p__Actinobacteria; c__Actinobacteria; o__Corynebacteriales; f__Corynebacteriaceae; g__Lawsonella; s__
OTU_724	2.21E-05	0	2.21E-05	0	4.42E-05	0	0	2.21E-05	0	0	0	0	0	0	0	0	0	0	2.21E-05	4.42E-05	2.21E-05	2.21E-05	0	4.42E-05	0	0	0	0	2.21E-05	0	k__Bacteria; p__Firmicutes; c__Clostridia; o__Clostridiales; f__Eubacteriaceae; g__Eubacterium
OTU_725	0	0	0	0	0	0	0	0	6.64E-05	0	0	0	0	0	0	0	0	0	0	0	0	0	0	0	0	0	0	2.21E-05	0	0	Unclassified
OTU_726	0	0	0	0	0	0	0	0	0	0	0	0	0	6.64E-05	0	0	0	0	0	2.21E-05	0	0	0	0	0	0	0	2.21E-05	0	0	k__Bacteria; p__Epsilonbacteraeota; c__Campylobacteria; o__Campylobacterales; f__Campylobacteraceae; g__Campylobacter; s__Campylobacter_concisus
OTU_727	2.21E-05	0	4.42E-05	0	0	0	0	0	0	0	0	0	0	0	2.21E-05	0	0	2.21E-05	0	0	0	0	6.64E-05	2.21E-05	0	0	0	0	2.21E-05	0	Unclassified
OTU_728	4.42E-05	2.21E-05	0	0	0	0	0	0	0	4.42E-05	0	0	0	0	0	0	0	0	0	0	0	0	0	0	0	0	0	0	0	0	k__Bacteria; p__Firmicutes; c__Clostridia; o__Clostridiales; f__Eubacteriaceae; g__Anaerofustis; s__
OTU_729	0	0	0	0	0	0	0	0	0	0	0	4.42E-05	0	0	2.21E-05	0	0	0	4.42E-05	0	0	0	0	0	0	0	0	0	2.21E-05	0	k__Bacteria; p__Actinobacteria; c__Actinobacteria; o__Corynebacteriales; f__Nocardiaceae; g__Rhodococcus; s__Rhodococcus_erythropolis
OTU_730	0	0	0	0	8.85E-05	0	0	0	0	0	0	0	0	0	0	0	0	0	0	0	0	0	0	0	0	0	0	0	0	0	k__Bacteria; p__Firmicutes; c__Bacilli; o__Lactobacillales; f__Streptococcaceae; g__Lactococcus; s__Lactococcus_lactis
OTU_731	0	0	0	0	0	2.21E-05	0	0	0	0	0	0	0	0	0	0	0	2.21E-05	0	0	0	0	0	4.42E-05	0	0	0	0	2.21E-05	0	k__Bacteria; p__Bacteroidetes; c__Bacteroidia; o__Bacteroidales; f__Prevotellaceae; g__Prevotella_2; s__
OTU_732	0	0	0	2.21E-05	0	2.21E-05	0	0	0	0	2.21E-05	0	0	0	0	0	0	2.21E-05	0	2.21E-05	0	0	0	0	0	0	0	0	0	0	Unclassified
OTU_733	0	0	0	0	0	0	0	0	0.00011061	0	0	0	0	0	0	0	0	0	0	0	0	0	0	0	0	0	0	0	0	0	k__Bacteria; p__Firmicutes; c__Clostridia; o__Clostridiales; f__Family_XI; g__Peptoniphilus
OTU_734	0.001637023	0.000199097	0.000221219	0	8.85E-05	4.42E-05	0	2.21E-05	4.42E-05	8.85E-05	0.000420317	8.85E-05	8.85E-05	4.42E-05	0	2.21E-05	8.85E-05	6.64E-05	2.21E-05	2.21E-05	4.42E-05	0.003251925	6.64E-05	0	2.21E-05	6.64E-05	4.42E-05	0	0.000265463	0	k__Bacteria; p__Firmicutes; c__Bacilli; o__Lactobacillales; f__Streptococcaceae; g__Streptococcus
OTU_735	2.21E-05	0	2.21E-05	4.42E-05	2.21E-05	0	2.21E-05	0	4.42E-05	0	0	0	0	4.42E-05	2.21E-05	0	0	0	2.21E-05	0	6.64E-05	2.21E-05	2.21E-05	0	0	0	2.21E-05	0	2.21E-05	0	k__Bacteria; p__Firmicutes; c__Clostridia; o__Clostridiales; f__Christensenellaceae; g__Christensenellaceae_R_7_group; s__
OTU_736	0.000398195	0.000265463	6.64E-05	0.000442439	0	0	0.001106097	0.000199097	0	0	0	6.64E-05	0.000464561	0.000530926	0	0	2.21E-05	0.000553048	0	2.21E-05	0	0.001128219	0.000442439	0	0.000553048	0	0	0	2.21E-05	0	k__Bacteria; p__Firmicutes; c__Clostridia; o__Clostridiales; f__Lachnospiraceae
